# Supplementary material for: lncRNA profile of Apis mellifera and its possible role in behavioural transition from nurses to foragers
Source: BMC Genomics. 2019 May 21;20:393. doi: 10.1186/s12864-019-5664-7 (PMC6528240; doi:10.1186/s12864-019-5664-7)
Supplement: Supplementary file 1 — Detailed information on six honey bee samples for RNA-seq. (XLS 25 kb) [file 12864_2019_5664_MOESM1_ESM.xls]

## Sheet: datatable
Sample name	Raw reads	Clean reads	Clean bases (G)	Error rate (%)	Q20 (%)	Q30 (%)	GC content (%)
TC_N	51967326	51007514	7.65	0.03	95.5	89.04	41.45
TC_F	50196234	49166010	7.37	0.03	94.98	88.16	40.49
SCC_YN	60403556	59389316	8.91	0.03	95.49	89.09	39.99
SCC_YF	102482840	100772970	15.12	0.02	95.86	89.83	41.64
SCC_ON	59983080	58532290	8.78	0.02	96.03	89.91	44.84
SCC_OF	100829996	98962208	14.84	0.02	95.77	89.46	41.33
