# Supplementary material for: lncRNA profile of Apis mellifera and its possible role in behavioural transition from nurses to foragers
Source: BMC Genomics. 2019 May 21;20:393. doi: 10.1186/s12864-019-5664-7 (PMC6528240; doi:10.1186/s12864-019-5664-7)
Supplement: Supplementary file 2 — The distribution of reads mapped to reference annotation. (XLS 25 kb) [file 12864_2019_5664_MOESM2_ESM.xls]

## Sheet: all.mappedfeature
Samples	TC_N	TC_F	SCC_YN	SCC_YF	SCC_ON	SCC_OF
Gene	21820 (0.13%)	27465 (0.17%)	33439 (0.17%)	34023 (0.16%)	15203 (0.10%)	31623 (0.16%)
mRNA	14593397 (86.79%)	14056355 (85.28%)	16564628 (86.28%)	18359958 (83.70%)	12995120 (82.51%)	16174743 (83.07%)
misc_RNA	329448 (1.96%)	199171 (1.21%)	256651 (1.34%)	278812 (1.27%)	327874 (2.08%)	199516 (1.02%)
ncRNA	197485 (1.17%)	316398 (1.92%)	231759 (1.21%)	377175 (1.72%)	191037 (1.21%)	405117 (2.08%)
precursor_RNA	101238 (0.60%)	63181 (0.38%)	76589 (0.40%)	62452 (0.28%)	142386 (0.90%)	82007 (0.42%)
Others	1570733 (9.34%)	1820716 (11.05%)	2035289 (10.60%)	2823355 (12.87%)	2078777 (13.20%)	2578699 (13.24%)
