# Supplementary material for: lncRNA profile of Apis mellifera and its possible role in behavioural transition from nurses to foragers
Source: BMC Genomics. 2019 May 21;20:393. doi: 10.1186/s12864-019-5664-7 (PMC6528240; doi:10.1186/s12864-019-5664-7)
Supplement: Supplementary file 4 — Common differentially expressed lncRNAs and mRNAs among the three comparisons. (XLS 134 kb) [file 12864_2019_5664_MOESM4_ESM.xls]

## Sheet: lncRNAs
Transcript ID	TC_N	TC_F	SCC_YN	SCC_YF	SCC_ON	SCC_OF
Novel_000124	11.0651	47.9085	11.5122	29.4068	20.0053	59.9436
Novel_000375	454.623	914.109	484.731	1275.74	354.523	1410.18
Novel_000418	2.24747	9.11759	1.61723	10.4889	2.17398	11.3184
Novel_000424	314.135	819.807	249.908	620.018	201.742	704.583
Novel_000532	283.656	1390.44	145.364	1307.02	70.4291	1214.61
Novel_000602	24.7478	97.9126	19.9089	56.201	22.4218	86.1099
TCONS_00008364	0	1.24454	0.840324	0	0	1.25416
TCONS_00024520	13.5987	31.0218	15.3506	31.8793	11.0182	34.6042
TCONS_00031531	12.1215	102.184	1.93436	39.4192	0.496251	34.5065
TCONS_00043543	1.22871	2.80902	2.18981	6.27453	1.40414	4.34983
TCONS_00046037	0.907065	7.1732	0.95954	3.77942	1.49844	5.54085
TCONS_00076139	0.836563	0	0.997609	0	0	3.10066
TCONS_00086915	0.794638	4.46176	1.24395	8.45951	0.797692	4.84075
TCONS_00117010	0.693739	2.33454	1.02772	3.35438	0.717734	2.13639
TCONS_00120236	251.953	750.422	363.912	1028.38	84.1329	372.023
TCONS_00120739	0.255661	1.6132	0.597018	1.6768	0.257395	1.20584
TCONS_00125598	0.654128	2.47107	0.38155	1.5527	0.400636	1.55952
TCONS_00158271	0.170768	1.43313	0.312335	4.47968	0.811664	3.29256
TCONS_00159909	4.21294	0.45	5.97221	0.515695	11.481	1.11121
TCONS_00166431	148.454	52.3278	155.458	54.9486	779.759	63.8755
TCONS_00180745	6.96938	18.5245	15.0192	37.4325	8.55308	19.6195
TCONS_00183065	4.21336	10.4014	6.95675	15.0188	4.19741	8.68788
TCONS_00204854	2.18208	6.83444	2.27886	10.391	2.41506	12.7175
TCONS_00207019	0.187369	1.0711	0	0.735339	0.275994	1.42434
TCONS_00226517	1.12683	5.69615	1.85682	11.4431	1.12597	6.67507
TCONS_00288856	0.0228888	0.284664	0.0161533	1.22516	0.0818024	0.67678
TCONS_00327701	4.58154	11.567	6.75641	15.6969	4.82141	16.6143
TCONS_00336019	2.24722	5.36174	2.19724	7.49378	2.44302	6.11576
TCONS_00353103	1.84827	5.76216	1.7159	5.67535	1.00667	5.1599
TCONS_00354798	24.5325	89.8877	36.583	85.0676	22.6859	146.532
TCONS_00356023	1.60416	4.55345	1.52683	4.07034	0.731694	3.75976
TCONS_00357367	17.5637	44.2423	20.1629	51.7969	14.6653	60.4983
TCONS_00357368	1.95802	14.5403	5.01841	18.0031	3.6887	17.9187
TCONS_00357948	11725.9	2958.63	21165.5	4158.02	30129.9	2894.64
TCONS_00387093	22.6788	61.2293	22.293	80.1776	19.3532	84.3327
TCONS_00387981	5904.11	2360.75	10024.1	3270.29	16368.6	1820.78
TCONS_00417133	3.02013	9.62548	2.57154	13.2579	1.82513	12.9688
TCONS_00417135	0.470646	3.03734	0.469784	1.83291	0.900194	2.49018
TCONS_00417801	0	3.04487	0.43451	3.9505	0	4.00268
TCONS_00422978	0.568301	2.99537	0.326976	3.54873	0.733225	2.56223
TCONS_00423411	13925.8	5565.83	23533.9	5285.08	27942.6	4296.45
TCONS_00425354	1.42536	7.03641	2.02018	7.02903	1.8499	9.30299
TCONS_00459764	0.51594	4.08882	0.127695	2.06292	0.264294	1.49128
TCONS_00459768	3.24228	18.6516	1.61939	10.047	1.10775	10.2678
TCONS_00469481	0	9.38019	0	6.03784	0	6.46931
TCONS_00470010	1.02266	5.95207	2.93142	0.767343	0	3.68596
TCONS_00483863	3.3967	9.51264	3.39322	9.51894	3.08873	13.0585
TCONS_00485818	0.254035	2.56691	0.476438	3.0649	0	1.16264
TCONS_00488290	0	1.67862	1.90737	0	0	0.987573
TCONS_00492293	0.774556	4.67986	1.40643	4.91524	0.742726	4.40557
TCONS_00492294	1.46426	4.71582	1.59844	3.82429	1.03798	5.44471
TCONS_00521734	2.08364	0.370643	2.15325	0.598634	3.18642	0.717076

## Sheet: mRNAs
Transcript ID	TC_N	TC_F	SCC_YN	SCC_YF	SCC_ON	SCC_OF
NM_001011589.1	61.8054	132.368	62.6877	136.762	46.345	193.862
NM_001011590.1	3.65287	21.373	84.637	279.018	160.894	530.205
NM_001011591.1	1.89123	21.6863	119.221	369.134	148.636	512.517
NM_001011595.1	0	1.65063	0	1.20971	0	1.29331
NM_001011598.1	995.699	8501.45	97.1619	2258.3	58.9054	2426.16
NM_001011606.1	17.7713	36.1428	14.4845	30.7077	19.6804	55.7611
NM_001011613.1	11.3033	227.561	12.2922	113.261	14.9211	221.286
NM_001011615.1	43.0007	3913.72	258.476	1678.41	206.057	6198.41
NM_001011617.1	551.06	10617.9	673.835	2842.71	849.295	10650.3
NM_001011619.1	27.4612	55.4247	25.5845	60.1961	24.4062	61.9342
NM_001011622.1	772.249	8413.18	416.994	2845.02	305.438	2982.34
NM_001011632.2	4.25479	9.35092	6.39185	13.4552	6.0493	13.7229
NM_001011635.1	234.811	580.371	168.439	361.07	165.091	605.012
NM_001011636.1	212.172	542.95	226.536	510.309	140.795	672.997
NM_001013359.2	6.18983	15.8294	3.80166	13.9521	3.78409	29.3535
NM_001032361.1	2.25977	5.86635	5.52765	11.2059	3.83109	11.968
NM_001040205.1	264.287	743.028	210.756	492.365	231.512	941.572
NM_001040223.1	305.047	94.3617	405.998	55.8294	96.4911	43.9581
NM_001040234.1	24.9766	69.4833	34.0398	74.2475	24.6646	90.4562
NM_001040236.1	16.5867	51.3266	12.865	35.7704	11.3601	56.5099
NM_001110764.1	96.0519	31.7638	75.5224	26.2428	28.5458	7.37874
NM_001143921.1	3.40494	8.4413	2.70382	14.9982	5.12983	15.4885
NM_001145738.1	7.48929	22.0495	4.50438	16.7532	6.21816	26.9933
NM_001160072.1	66.3976	159.032	104.738	287.683	94.4691	377.928
NM_001163716.1	13.6987	78.756	17.8598	42.8852	15.3877	87.5435
NM_001167836.1	9.93066	47.1076	13.5086	48.7428	10.5912	63.314
NM_001206973.1	27.8662	10.3959	47.1104	17.8328	26.2963	9.94945
NM_001242470.1	14.37	56.1293	6.72335	56.0354	6.74308	52.9183
XM_001119830.2	7.46006	20.5857	10.601	46.3019	6.80865	35.1631
XM_001119832.3	0.202728	1.74006	0.212375	1.78669	0.211859	2.10677
XM_001119884.3	130.266	478.563	179.528	740.232	195.772	917.261
XM_001120006.3	40.3773	422.083	58.6715	1286.3	71.3186	373.019
XM_001120194.3	278.283	1028.85	518.866	1623.06	327.882	1299.94
XM_001120442.3	13.9653	75.3912	5.86397	34.7276	6.85352	91.0151
XM_001120443.3	1.53566	3.7389	2.56119	6.74704	1.63314	4.66303
XM_001120450.2	0.787245	3.76503	1.14019	2.81675	0.814771	3.65482
XM_001120510.3	0.353808	1.93625	0.320099	2.31965	1.1284	3.61719
XM_001120535.3	48.4773	110.469	55.13	171.711	49.2844	215.243
XM_001120644.3	0.25157	1.1704	0.486193	2.19704	0.372366	2.18318
XM_001120675.3	1.16386	4.58326	1.6114	6.39907	1.56585	6.98829
XM_001120770.3	7.42604	58.7482	7.71383	44.3739	8.53523	71.1936
XM_001120785.3	4.71867	15.6934	8.61118	23.2684	6.41889	20.8717
XM_001120797.3	72.2676	155.338	50.8475	140.385	49.158	207.199
XM_001120852.3	5.20774	18.2879	3.40492	8.42576	3.95846	20.9379
XM_001120999.3	952.848	4137.54	216.023	3413.34	126.365	1996.94
XM_001121135.3	3.12048	10.0505	3.13743	13.4891	4.27164	15.8207
XM_001121634.3	4.5763	22.7441	4.12039	10.4067	2.49253	17.0252
XM_001121814.3	27.6073	91.3622	22.3784	106.806	17.9479	83.3961
XM_001121939.3	1.5954	0.449115	1.93959	0.506447	1.19988	0.318877
XM_001122105.3	1.1015	3.09969	18.4715	38.6454	22.5367	71.699
XM_001122178.3	0.934473	0	1.4569	0.158249	0	3.29779
XM_001122458.3	38.2844	250.675	1.00843	143.893	0	166.428
XM_001122470.3	7.0811	17.8407	6.37867	20.1177	4.20734	25.7832
XM_001122582.3	16.0396	39.1509	17.303	43.0768	17.6182	53.7105
XM_001122704.3	5.30712	0.626681	6.4393	1.35595	4.70197	0.885285
XM_001122827.3	0.407294	1.99342	0	5.23272	1.31792	3.19304
XM_001123131.3	9.05261	31.1112	12.0614	36.3621	7.11716	47.2151
XM_001123301.3	7.25912	17.2946	8.69445	18.0777	7.82013	22.2416
XM_003249082.2	1.45933	4.35418	2.10708	5.7401	1.53461	5.89248
XM_003249114.2	0.824049	3.65092	0.724513	5.51897	1.79909	5.60274
XM_003249174.2	9.01389	53.3874	3.55147	28.5657	7.7464	48.9705
XM_003249188.2	0.193109	0.82035	0.0350779	0.422737	0.0827131	0.658878
XM_003249567.2	3.69988	11.7852	5.89813	13.4156	3.71784	9.13255
XM_003249623.2	2.10793	12.4906	0.570555	8.58166	1.81802	16.9822
XM_003249633.2	5.74841	14.6442	4.67556	10.9949	5.69766	17.0111
XM_003249977.2	0.603775	2.24875	1.14949	2.52414	0.841568	2.80165
XM_003249995.2	0.732144	2.34679	0.665955	2.63302	0.625308	2.77095
XM_003250151.2	18.6643	45.5784	29.1065	81.8402	25.6689	105.846
XM_003250166.2	4.29614	0	0	12.7929	22.5015	4.08273
XM_003250171.2	0.0378206	0.6342	0.103039	0.562731	0.0405082	0.645822
XM_003250397.2	0.720356	0	0.649	0	0	2.05275
XM_003250427.2	0.25871	0.833568	0.38652	2.06058	0.311417	1.05986
XM_003250491.2	1.73213	3.90325	2.57767	5.40707	1.61295	6.0463
XM_003250552.2	1.74459	4.38524	3.4144	6.93488	1.44275	9.65176
XM_003250564.2	0.292766	0	0.34161	0	0.398916	0
XM_003250612.2	1.32689	7.06836	1.14212	3.92185	0.832883	6.22092
XM_003250814.2	0.882632	2.09746	2.11729	5.91373	1.86111	4.87832
XM_003250871.2	3.45233	7.43286	4.45784	11.7614	4.34445	14.8639
XM_003250905.2	2.26775	12.7598	0.236211	3.04328	0.253841	5.31689
XM_003250952.2	4.11066	15.0509	5.41779	17.1743	4.90723	21.8463
XM_003250988.2	23.1837	63.5805	26.4353	83.7457	17.7017	77.7578
XM_003251054.2	1.56808	4.43152	1.53933	3.60171	1.4129	3.78677
XM_003251064.2	2.66976	12.6013	4.13273	14.7105	2.99201	23.183
XM_003251100.2	4.32807	10.4521	5.45116	12.5003	4.82873	15.904
XM_003251121.2	3.71565	8.27801	6.0007	12.6594	3.95012	12.4848
XM_003251245.2	2.06499	6.03364	3.55152	7.94275	2.12211	8.68253
XM_003251514.2	2.00817	5.42035	2.81554	6.38387	2.92343	9.52389
XM_003251552.2	0.194447	1.16586	2.0848	0.362134	0.181882	3.49005
XM_003251717.2	2.58284	15.0581	2.43229	6.68469	2.36538	10.5218
XM_003251734.2	6.34647	22.0489	9.13757	24.7684	8.78331	27.0409
XM_003251791.2	4.7434	1.77212	29.6801	9.19922	1.7665	4.73932
XM_003251802.2	119.469	313.107	99.6358	211.599	97.3501	425.146
XM_003251896.2	1.86989	5.03307	2.80464	6.7412	1.8834	8.90722
XM_003251955.2	2.70555	6.60413	2.70008	7.75102	2.19899	8.1793
XM_003251959.2	13.4759	39.4647	18.2008	44.9928	13.01	47.6844
XM_003251966.2	7.60765	22.4583	11.0583	29.7981	12.1685	39.3995
XM_006557269.1	0	0.934497	0.528074	2.15968	0.300952	1.89741
XM_006557315.1	0	0.244718	0	1.04535	0	0.556646
XM_006557363.1	0.309591	1.16549	0.815277	2.44773	0.633	1.7976
XM_006557377.1	0	1.00424	0	1.00572	0.514826	1.48671
XM_006557408.1	0.556536	1.34229	0.615112	1.43834	0.334017	1.26205
XM_006557415.1	0.134706	0	0	0.38131	0.144974	0
XM_006557469.1	3.65178	13.5221	5.2362	14.8967	3.53612	19.4718
XM_006557496.1	2.75119	7.31116	4.62828	9.69549	1.53964	6.82493
XM_006557518.1	31.5694	80.7634	29.3097	64.8888	26.2135	73.6414
XM_006557560.1	3.2076	8.41307	5.73813	1.78615	0.797233	3.06844
XM_006557639.1	2.14299	5.21774	1.29741	3.73669	0.945827	4.39732
XM_006557746.1	2.6942	5.75721	1.68975	3.61665	2.38733	4.9294
XM_006558059.1	2.91821	7.20489	4.24827	8.79593	2.95887	8.36712
XM_006558086.1	7.66151	20.1121	6.40104	17.9155	5.38795	21.1094
XM_006558115.1	0	0.848013	0.950063	0	0.975461	0.403591
XM_006558169.1	2.4895	17.2783	0	18.2426	5.14824	16.4701
XM_006558185.1	6.16235	32.4844	8.48048	22.8495	6.99716	45.4802
XM_006558186.1	2.0771	7.21598	0.476361	3.05077	0.80716	7.84451
XM_006558200.1	0.0781536	0.495363	0.145993	1.16071	0.0822806	0.478751
XM_006558284.1	0	0.581454	0	0.599314	0	0.38959
XM_006558498.1	0.184458	1.40873	0.156302	1.80614	0.370724	2.99698
XM_006558514.1	0.21712	0	0	0.107008	0	0.305245
XM_006558535.1	0.422762	2.00992	0.793876	1.94349	0.955038	2.52634
XM_006558642.1	1.85467	4.05601	2.64458	5.4156	1.80475	5.30499
XM_006558647.1	0.922979	0	0	2.33389	0	0.769977
XM_006558664.1	1.20798	3.86619	2.37881	5.02876	1.63055	5.42898
XM_006558665.1	0.737987	1.86873	0.599532	2.42975	0.70181	3.52234
XM_006558668.1	0.293124	0.747632	0.449904	1.00691	0.245208	0.600828
XM_006558737.1	1.76548	4.50564	4.61853	10.4396	1.8917	6.52377
XM_006558780.1	0	1.26709	0	1.90299	1.40185	0.307246
XM_006558801.1	0.262585	0.0544629	0.308626	1.27382	0.708214	0.26478
XM_006558878.1	0	2.51195	1.16267	4.07497	0.733357	6.95685
XM_006558927.1	65.8253	19.7419	48.6153	14.2742	81.7871	17.7647
XM_006558938.1	0.135606	0.817837	0.242751	0.761242	0.149993	0.868442
XM_006558986.1	0.948643	0	1.0721	0.213641	0	0.562366
XM_006558999.1	1.38853	0	0.412477	0	1.3563	0
XM_006559000.1	1.53173	4.02197	0.719365	3.63865	1.22273	4.81416
XM_006559083.1	1.72525	11.9749	3.13306	8.23445	2.57405	7.35786
XM_006559177.1	45.9805	126.639	51.6358	116.798	39.5552	157.539
XM_006559223.1	1.07436	3.08273	1.59311	3.6102	1.71434	6.22382
XM_006559259.1	20.9661	87.1581	24.993	57.403	19.8559	139.163
XM_006559277.1	32.71	97.7973	41.4561	95.5443	27.1354	124.87
XM_006559297.1	12.3976	42.3359	15.8028	49.0163	14.2617	64.6855
XM_006559351.1	0.412176	7.97981	0.219174	2.90826	0.470188	7.21552
XM_006559352.1	0	1.20014	0	1.71694	0.133138	1.52851
XM_006559353.1	0.438096	3.76645	0.581033	2.3521	0.199358	3.91668
XM_006559354.1	0.0774623	2.81492	0.0425203	1.50046	0.157897	1.71477
XM_006559357.1	0.455503	7.17274	0.438772	4.70514	0.450708	8.00985
XM_006559358.1	0.850834	17.0701	0.832777	7.04589	0.821593	13.6818
XM_006559359.1	0.407102	5.52438	0.153033	3.72149	0.440353	4.342
XM_006559361.1	0.394598	13.2997	1.30585	8.83492	1.42646	16.1319
XM_006559380.1	0.122406	0.502557	0	0.311299	0	0.287006
XM_006559394.1	0	0.47871	0	0.236342	0	1.14747
XM_006559406.1	7.86356	18.2653	6.52802	20.4877	6.33037	23.8369
XM_006559413.1	9.60127	21.998	10.2785	21.1233	6.4726	22.3183
XM_006559481.1	0	0.915225	1.68262	0	0.570934	0
XM_006559487.1	0	0.120141	0.0281442	0.282109	0	0.105541
XM_006559501.1	0.773247	2.27993	1.13923	2.60009	1.10424	2.34605
XM_006559589.1	0.866747	4.01806	1.86759	4.90034	2.26822	5.6931
XM_006559596.1	0	0.26973	0.248434	0	0.234019	0.856839
XM_006559606.1	0.720915	0	0.493465	0	0.416538	0
XM_006559612.1	1.11781	0	0	1.30571	1.80479	0
XM_006559661.1	5.00436	11.8287	6.93393	14.8109	4.74502	12.7247
XM_006559782.1	0	1.65124	0	0.595047	0	0.70295
XM_006559847.1	0	1.08765	0	0.742791	0	1.01149
XM_006559886.1	2.93073	6.48825	6.27603	14.2459	3.53433	8.71122
XM_006559983.1	17.6486	42.0766	12.4568	36.4805	11.2619	39.7765
XM_006560046.1	11.7312	28.3595	6.39373	15.4231	7.59049	24.3565
XM_006560054.1	0.307545	0	0	0.590969	0.337079	1.74683
XM_006560058.1	0	2.28676	0.371604	0	0.444857	3.7232
XM_006560060.1	0.57028	2.18639	0.702741	3.14455	1.35115	6.53931
XM_006560062.1	0	0.495252	0.271749	1.07188	0	2.46407
XM_006560132.1	0.907412	3.68266	2.42023	4.91143	2.01819	4.26515
XM_006560150.1	12.7108	37.8873	15.0093	38.9544	10.1862	47.9386
XM_006560162.1	0	2.15599	0.50516	2.03931	1.37966	4.94803
XM_006560163.1	0	0.988709	0.541184	0	0	1.36642
XM_006560253.1	0.107925	0	0.124557	0	0.152283	0
XM_006560271.1	0	1.77376	0.654312	0	0.665793	0
XM_006560289.1	0.233274	0.721319	0.756073	1.741	0.762352	1.69468
XM_006560350.1	0	0.130372	0	0.0702371	0	0.0982533
XM_006560358.1	0.532767	2.16531	1.35417	0.622209	0.585151	1.26551
XM_006560359.1	1.84777	3.90808	1.81489	3.6848	2.29368	7.95786
XM_006560370.1	0.117383	0.806016	0.0826974	0.352572	0.299914	0.974854
XM_006560383.1	0.361887	1.71096	0.917947	2.57685	0.328788	1.10592
XM_006560395.1	0.271571	1.40514	0.661676	2.65229	0.34911	3.25639
XM_006560446.1	0.298566	0	0.771812	0	0	0.590568
XM_006560460.1	1.74719	0.448841	0.481455	3.17814	1.13464	4.5068
XM_006560488.1	14.9721	39.3193	13.9068	29.5361	13.8514	48.7469
XM_006560492.1	0	0.82315	0.222262	0.720714	0.332068	0
XM_006560496.1	5.70678	13.2817	11.697	4.20641	6.2005	12.7007
XM_006560498.1	4.24556	13.7156	5.56754	12.0932	4.83777	14.5013
XM_006560507.1	0	0.226557	0	0.34566	0	0.252965
XM_006560529.1	0	0.783571	0.253774	1.22905	0.379218	1.8729
XM_006560639.1	1.15032	2.95293	1.02158	3.50716	2.22722	5.34672
XM_006560640.1	6.26299	14.8225	6.30904	14.3178	4.34256	17.1906
XM_006560692.1	1.84005	5.11557	2.12534	8.12658	2.48561	6.76166
XM_006560700.1	1.06314	9.0225	2.59386	10.9545	3.67934	10.2526
XM_006560727.1	6.57794	13.8863	6.15018	15.3757	7.55261	26.4068
XM_006560731.1	1.63326	5.02561	2.47697	4.98715	1.46951	3.9096
XM_006560739.1	1.64623	14.8719	6.13707	14.8516	0	15.1847
XM_006560798.1	0	2.18467	0	2.0503	0	4.34514
XM_006560806.1	164.419	828.213	120.944	300.146	90.1299	490.701
XM_006560807.1	20.4432	148.234	8.0641	46.7103	6.47331	107.078
XM_006560811.1	1.43438	5.93044	1.17155	4.00512	0.95746	4.81482
XM_006560812.1	0	0.358652	0.174845	1.08623	0	0.7987
XM_006560813.1	6.1327	14.6512	7.45597	16.8411	6.52804	21.0672
XM_006560814.1	0	20.8819	0	8.42243	0	4.98871
XM_006560815.1	8.33078	28.1366	8.03169	25.7156	5.88136	23.3523
XM_006560817.1	19.6112	65.6415	10.6864	47.7911	7.00169	41.2881
XM_006560819.1	1.30387	5.73886	2.11004	6.45727	5.80944	17.6109
XM_006560823.1	0	4.27201	0	2.7811	0	5.0989
XM_006560979.1	8.19094	29.0036	11.2705	30.2641	7.44529	48.448
XM_006561043.1	1.38452	4.04697	1.22745	5.69943	1.5716	5.99751
XM_006561045.1	4.03547	0.996624	34.6634	9.3125	0.591494	3.48929
XM_006561053.1	4.22753	10.1531	4.87794	11.5358	4.93912	17.1958
XM_006561065.1	0	0.157434	0.0359044	0.431339	0.210677	0
XM_006561096.1	2.71585	8.64486	3.15281	10.1897	2.52989	10.2004
XM_006561230.1	0.0114503	0.32239	0	0.803549	0.337627	0.919773
XM_006561234.1	1.42422	6.05515	2.699	7.62704	5.06766	12.3973
XM_006561276.1	2.01284	0	0	1.49611	2.96411	0
XM_006561423.1	4.42266	13.2139	5.43857	14.2038	7.31576	16.597
XM_006561445.1	0	0.197842	0.152178	0	0	0.441228
XM_006561494.1	0.471289	0	0.429731	0	0.434628	0
XM_006561514.1	0	0.84235	0.287147	0.00671206	0	0.117912
XM_006561515.1	0	2.08168	1.37223	0.428465	0	0.569791
XM_006561524.1	0	0.650271	0.792061	0.216179	0	0.313643
XM_006561548.1	0	0.316615	0	0.555532	0	2.60663
XM_006561550.1	0.329009	1.87382	0.56903	2.12466	0	1.984
XM_006561645.1	6.80297	36.3378	17.0545	41.7457	5.04977	47.6453
XM_006561656.1	3.50938	50.1239	3.80921	47.7364	8.39962	60.8652
XM_006561657.1	0.576642	7.74458	1.14438	3.82678	0.101195	5.95541
XM_006561690.1	25.1808	69.5447	27.0529	66.7635	24.8285	104.923
XM_006561691.1	6.84992	21.6712	5.64594	17.6045	3.32503	26.4079
XM_006561694.1	0.3586	3.92512	0.601646	4.51233	1.2392	5.53931
XM_006561784.1	3.11786	10.4274	2.87342	10.1478	2.31405	14.6252
XM_006561800.1	4.10284	12.1584	4.53067	12.7106	6.75689	18.5591
XM_006561821.1	0.175815	0.939341	0.746495	2.62013	0.91351	3.66989
XM_006561833.1	0	0.176364	0.0643173	0.329254	0	0.474829
XM_006561887.1	0.174122	0.613607	0.351487	1.65329	0.187851	1.13451
XM_006561955.1	0.249984	1.96264	0.545868	1.69797	0.67526	2.38675
XM_006561975.1	1.61989	8.43294	4.52692	1.13925	0.283163	3.36972
XM_006562002.1	0.518494	3.51759	1.67099	4.25633	1.04619	4.82808
XM_006562023.1	2.26509	7.48916	0	3.82299	0	2.88772
XM_006562044.1	0	2.33619	1.13991	0	0	2.69105
XM_006562052.1	0.736424	2.42906	0.683162	4.10142	0	4.78892
XM_006562053.1	0	4.64858	5.13017	1.83252	0	2.7174
XM_006562085.1	0	0.582821	0.0787641	0.320038	0.385397	0
XM_006562099.1	0.475778	0	0.385664	2.71045	0	1.10983
XM_006562118.1	0.201088	0	0.180533	0	0.107126	0.607021
XM_006562135.1	4.18521	9.1499	7.83849	16.348	7.85624	19.1406
XM_006562140.1	0.6215	2.97679	0.718879	2.55146	1.61562	4.71557
XM_006562162.1	0.341679	1.12028	0.283615	1.02887	0.285623	1.80155
XM_006562237.1	1.0287	4.97082	3.11643	6.8907	3.00337	9.85263
XM_006562256.1	0.501249	1.70726	0.324481	1.96638	0.513418	2.26772
XM_006562300.1	48.843	152.632	59.7714	147.421	39.7847	200.983
XM_006562301.1	55.2296	150.206	61.5265	141.795	68.7971	225.786
XM_006562323.1	2.65369	7.38218	1.90208	5.28978	1.65333	4.88995
XM_006562333.1	1.71529	4.53213	1.7503	5.3853	2.3274	13.6645
XM_006562390.1	0.618632	1.7042	0.784688	2.63414	0.378003	2.97861
XM_006562409.1	0	3.24868	2.62326	0	0	4.55187
XM_006562413.1	0.238647	0	0.347134	0.861788	0.196354	0.864433
XM_006562516.1	0.722544	0	5.95039	0	0.855053	0
XM_006562529.1	0	0.880113	0.246515	0.862396	0.257443	1.07957
XM_006562578.1	13.8353	38.7969	13.4449	34.2083	14.9649	50.1028
XM_006562580.1	1.76225	6.17626	1.51052	5.44794	0.925001	3.1092
XM_006562605.1	1.23206	3.38896	3.17684	7.70776	2.60659	6.49653
XM_006562640.1	11.2606	33.8128	13.8094	33.8108	11.7459	58.7941
XM_006562651.1	0	0.467087	0	0.511487	0.0827981	0.522983
XM_006562654.1	0.368406	1.8052	0.821656	2.6107	0.530676	1.79106
XM_006562686.1	0	0.300875	1.30601	0.305972	0.664328	0
XM_006562691.1	2.02025	5.21369	3.65054	7.43409	1.57197	5.49413
XM_006562700.1	0.190487	0	0	0.184407	0.215862	1.33545
XM_006562733.1	0.137098	0	0	0.171217	0.0203314	0.807848
XM_006562750.1	0	1.03527	0.413892	0	0	1.09932
XM_006562756.1	0	4.57701	5.97014	12.1164	4.50643	9.77252
XM_006562778.1	0.744249	2.54449	1.37115	3.90021	1.19504	4.7886
XM_006562792.1	1.99523	5.02934	4.79706	2.08756	1.59204	4.18857
XM_006562846.1	0.594168	2.57669	0.992562	2.8105	2.38403	6.48881
XM_006562848.1	0.505193	1.20655	0.477839	1.32601	0.187951	1.46039
XM_006562853.1	0.706231	1.60147	1.90909	5.93197	0.710459	3.21098
XM_006563003.1	0	2.18909	0	1.60282	0	1.80775
XM_006563067.1	7.55922	0	0	12.315	4.95002	18.0958
XM_006563092.1	7.3827	17.0872	7.80863	22.9987	4.63768	26.0005
XM_006563094.1	1.2962	4.19023	1.12768	4.70708	0.928136	6.14421
XM_006563119.1	2.80112	5.95285	2.81271	7.38713	2.16208	7.13401
XM_006563138.1	0	1.03116	0.540664	0	0	1.23162
XM_006563154.1	0.315862	0	0.271408	1.03068	0.502742	0
XM_006563176.1	0	1.20816	0.618461	0	0.678274	0
XM_006563183.1	0.437942	0	1.08493	0	1.26853	0.220394
XM_006563187.1	0	0.51024	0.0838881	0.6432	0	0.38193
XM_006563226.1	0.255661	1.74975	0.244944	1.99906	0	3.63773
XM_006563239.1	0.248299	0.898815	0.416918	1.41111	0.422525	1.9604
XM_006563267.1	0	1.07836	1.18927	4.2654	1.18702	4.91564
XM_006563322.1	0.850687	3.14775	0.556286	2.61467	0.813555	2.40583
XM_006563341.1	0	0.452187	0	0.172225	0.184614	0
XM_006563352.1	0.929057	0	0	1.79129	0	0.940634
XM_006563367.1	186.806	402.465	96.4258	244.693	88.7441	392.439
XM_006563411.1	8.65997	20.9888	7.89204	18.8932	6.41959	23.6952
XM_006563416.1	110.299	244.782	91.6868	184.234	116.771	283.067
XM_006563448.1	0.67004	0	0	1.63366	0	0.672192
XM_006563451.1	0.51649	3.56753	1.58702	3.54904	0.355908	2.95219
XM_006563493.1	2.4144	4.97877	3.56823	7.13695	3.38322	8.92618
XM_006563524.1	1.70247	0.566284	0.683731	4.14605	1.10821	3.70636
XM_006563623.1	0	1.40532	0.387228	1.98972	0	1.4181
XM_006563650.1	0.872753	0	0.326205	2.58497	0	2.14284
XM_006563765.1	0	0.283691	0	0.36336	0	0.427176
XM_006563787.1	6.47956	26.4575	5.97978	17.5744	4.07336	20.0423
XM_006563851.1	2.32289	5.68725	2.82507	8.28079	1.57474	5.96777
XM_006563884.1	0	0.371436	0.284421	0	0	0.402121
XM_006563894.1	0.451702	0	0.210083	1.19366	0	0.65648
XM_006563948.1	0	0.76235	0	0.42215	0.268469	0
XM_006563987.1	0	0.319009	0	0.249831	0	0.353913
XM_006564005.1	2.1574	5.71842	2.43347	8.66123	3.60136	13.4212
XM_006564032.1	14.9917	40.2682	9.46888	28.8427	12.9724	44.1019
XM_006564042.1	3.03442	8.82831	2.14111	6.01674	4.3938	13.7776
XM_006564044.1	0.243067	1.0137	0.43488	1.26634	0.664458	0.199346
XM_006564088.1	0	4.28329	1.13972	3.67391	0.73663	4.70227
XM_006564153.1	11.9405	35.5226	17.023	60.6195	11.2677	49.2756
XM_006564155.1	31.7771	84.7813	30.109	67.9417	33.925	115.013
XM_006564294.1	1.03267	13.2984	0	2.36171	0	3.39994
XM_006564298.1	7.03196	32.6268	4.32765	18.3152	4.55016	28.0383
XM_006564300.1	0	0.0341815	0.10679	0.0267534	0.0424249	0.223274
XM_006564308.1	0.194874	0.453108	0.59794	1.93444	0.165204	1.31764
XM_006564313.1	0.0287185	0.17271	0.142946	0.356521	0	0.244642
XM_006564318.1	0	0.542998	0.240198	1.52643	0.0999555	1.15138
XM_006564321.1	4.43344	13.6939	5.05431	19.4456	3.93629	11.8193
XM_006564382.1	4.97528	14.6484	5.37184	11.6887	3.01745	11.9945
XM_006564427.1	1.19578	4.54848	6.37347	0	0	1.27246
XM_006564436.1	36.7501	98.4132	23.9423	52.4585	24.2627	91.7889
XM_006564453.1	0	0.688817	0	0.777742	0	0.539018
XM_006564488.1	0.287918	1.3629	0	2.10836	0.293644	2.20915
XM_006564535.1	0.483435	3.20887	1.89127	5.28043	0.90844	3.45645
XM_006564546.1	4.59869	9.51972	4.59653	11.0445	7.93708	23.1959
XM_006564557.1	35.113	103.291	23.2737	114.529	39.1603	169.018
XM_006564607.1	0	5.03765	4.18839	0	0	2.95795
XM_006564662.1	0	0.669882	0.570795	0	0	0.390493
XM_006564855.1	0.890196	0	2.22113	0	0	1.14501
XM_006564862.1	0.573139	0.18562	0.5105	1.30472	0	0.661337
XM_006564872.1	0.915843	0	0.228927	0	0	0.767247
XM_006564889.1	0	1.02334	3.19495	0.70964	0	1.18692
XM_006564950.1	0.844623	3.77676	0.533501	2.04026	0.511486	2.0541
XM_006564979.1	0.659151	1.70848	0.410261	2.51946	0.12267	2.556
XM_006564980.1	0.550955	1.87374	0.525957	5.8988	0.202596	2.28784
XM_006565066.1	4.51363	15.6825	6.54532	18.6605	4.96061	20.4633
XM_006565111.1	14.8842	33.2007	23.1156	52.6585	11.803	51.2176
XM_006565119.1	0.130251	0.732044	0.220233	0.98177	0.0568452	1.05617
XM_006565129.1	0	0.226351	0.122965	0	0	0.141852
XM_006565147.1	43.1013	121.936	14.2701	87.264	20.4118	164.266
XM_006565149.1	4.53952	25.2567	1.53896	7.84194	2.91771	27.2059
XM_006565151.1	1.12214	5.54073	1.05044	5.50128	1.89355	12.0017
XM_006565176.1	2.36969	6.60593	3.21841	6.90941	3.53167	8.96659
XM_006565177.1	11.7454	28.9407	6.99603	20.7115	8.40494	37.0673
XM_006565178.1	9.81586	20.1295	7.14617	21.6788	8.55135	28.2152
XM_006565180.1	0.239138	3.83583	1.02886	2.41189	1.02486	2.77696
XM_006565182.1	4.33838	9.02927	8.28474	17.0295	3.60672	19.2661
XM_006565187.1	0	0.405163	0.450448	0	0	0.534516
XM_006565196.1	21.9843	75.1377	9.77	49.1503	6.02235	54.9195
XM_006565199.1	0.532295	2.55004	1.099	3.07893	0.184643	2.58703
XM_006565241.1	15.8449	58.574	22.9082	47.3617	16.4993	61.8749
XM_006565278.1	3.55123	8.30915	3.13104	7.50865	2.99415	9.43942
XM_006565345.1	0	0.11099	0	0.111677	0	0.182541
XM_006565392.1	2.76227	5.60391	2.49664	7.07343	4.4184	9.13064
XM_006565584.1	7.07955	26.3399	8.58963	28.0712	2.32772	12.3313
XM_006565593.1	0	0.553378	0	0.525876	0	0.368735
XM_006565601.1	0	0.273959	0.707429	0.175246	0.773731	0.113023
XM_006565798.1	1.34713	3.8835	1.63762	6.04719	2.28067	8.21921
XM_006565840.1	1.44208	3.51181	3.31495	8.08572	1.59835	5.6256
XM_006565863.1	3.12748	9.02317	4.13182	8.4197	2.76623	12.2989
XM_006565866.1	37.7218	123.389	27.5172	87.6469	30.0765	124.018
XM_006565867.1	4.68122	14.8188	5.82672	12.0265	5.4503	14.5475
XM_006565944.1	0.294405	1.04177	0.969005	4.12548	0.604739	1.70077
XM_006565972.1	0.598336	4.16866	1.63839	5.20311	1.67508	4.49688
XM_006566014.1	5.77856	14.1098	7.55647	15.3096	7.83954	20.2358
XM_006566101.1	21.9398	56.4946	25.8888	62.2979	19.5675	65.5273
XM_006566126.1	4.60933	11.4467	0	11.0143	1.77274	0
XM_006566172.1	6.5085	19.1757	6.29967	22.198	5.84954	22.2759
XM_006566173.1	4.21203	9.4347	0.00615456	7.40234	2.77508	9.29787
XM_006566210.1	8.39916	20.0307	11.1214	24.2772	6.17033	25.3394
XM_006566247.1	2.38422	5.26259	1.19242	3.86919	1.6664	4.86254
XM_006566255.1	19.022	2.78914	11.4161	2.30423	14.4644	0.431498
XM_006566256.1	5.49216	0	4.29723	0.971216	2.21642	0.185215
XM_006566311.1	0.477153	0	0.57376	1.50952	0.243091	1.03551
XM_006566323.1	0	0.616398	0.478072	1.22952	0.540336	1.89778
XM_006566333.1	0.0554148	1.42828	0.571418	1.96733	0.67835	1.84235
XM_006566356.1	1.28156	0	0	0.695573	0	0.63764
XM_006566380.1	0.555982	1.94695	1.3763	3.95235	1.91036	5.10483
XM_006566381.1	0.13647	0	0.209677	0	0.21915	0
XM_006566389.1	93.3643	275.927	88.4192	271.29	101.008	514.144
XM_006566390.1	30.1653	70.2405	30.3502	62.5058	23.0607	96.6437
XM_006566391.1	2.2865	7.08884	3.79492	12.3294	4.00112	15.6696
XM_006566459.1	0.434809	0.0473726	0	1.31951	0.746972	2.48384
XM_006566465.1	0.378716	2.48321	0.760613	3.28129	0.786359	2.34002
XM_006566486.1	7.73188	21.5165	10.8677	24.69	7.83057	29.6615
XM_006566487.1	1.28503	6.34326	0	0.81982	0	1.20058
XM_006566659.1	0.161895	0	0	0.130947	0.266417	0
XM_006566720.1	0	1.2273	1.00659	2.67186	0.469734	2.88667
XM_006566728.1	4.36138	9.22771	4.64085	11.0468	3.92067	10.9892
XM_006566780.1	0.381252	1.57019	0	0.763188	0.37698	1.36719
XM_006566791.1	1.11423	3.24197	0.801091	2.49309	0.837657	2.15071
XM_006566824.1	1.17987	3.23117	3.0437	1.0438	0.404015	3.10095
XM_006566851.1	2.38692	11.5941	4.55949	11.2021	5.11443	14.9259
XM_006566934.1	0	0.2882	0	0.574353	0	0.139926
XM_006566956.1	0.519027	1.72395	0.689297	1.46366	0.189118	0.962602
XM_006567109.1	13.1579	4.07058	8.59501	1.7779	23.8462	4.53974
XM_006567144.1	0	0.516813	0.146108	0.947251	0	1.02322
XM_006567257.1	0	0.834798	0.497425	0	0	0.726639
XM_006567288.1	0	0.564169	0	2.26415	0	1.87041
XM_006567354.1	0	0.490877	0	0.395935	0.240264	0
XM_006567358.1	0.189028	0	0.195511	0	0	1.2196
XM_006567408.1	1.31584	3.87761	1.38918	8.94994	1.57866	7.43065
XM_006567456.1	0	1.23753	0.208768	1.28839	0	0.868318
XM_006567509.1	2.05727	0.519653	2.87929	0.813543	2.60027	0.921962
XM_006567527.1	1.52321	0.0990897	2.23426	0.265639	1.03705	3.02331
XM_006567531.1	0.313223	1.60664	0.526257	2.28846	0.4411	2.00564
XM_006567617.1	0.173926	1.61202	0.134719	1.27727	1.0465	2.44581
XM_006567631.1	0	20.5049	0	15.3553	0	13.3563
XM_006567648.1	0.284332	1.65336	0	2.319	0.852208	2.62784
XM_006567654.1	3.55143	13.3191	5.06941	12.5878	2.11266	11.5102
XM_006567668.1	0.694374	1.59907	1.7892	4.98809	1.28994	3.73649
XM_006567761.1	0	0.178704	0.111062	0	0	0.737761
XM_006567772.1	0	0.568378	0.514169	0	0.299074	2.66783
XM_006567773.1	0.238188	1.59832	1.68172	4.72343	0.760463	2.69966
XM_006567774.1	12.533	31.157	17.6435	49.0819	12.9212	51.6816
XM_006567792.1	1.6715	4.97156	2.64021	6.28524	1.62826	5.36527
XM_006567825.1	0.655264	2.47676	1.08749	4.15804	0.524461	4.96458
XM_006567943.1	10.0911	37.1595	16.6879	44.8803	13.9307	47.8389
XM_006567944.1	0.167518	0	0.132117	0	0.216764	0
XM_006567974.1	0	2.09695	0.740819	2.67574	0.659732	3.48861
XM_006567979.1	0.163782	0	0	0.331893	0	0.328654
XM_006568000.1	0.329518	0	0.165152	1.0477	0	0.804294
XM_006568018.1	0.396259	0	0.403648	0	0	0.353384
XM_006568046.1	5.7208	11.6337	6.05589	13.5021	5.74919	14.4172
XM_006568058.1	3.95033	10.4989	2.98021	13.1513	2.74319	15.1043
XM_006568074.1	0.194574	0	0	0.476295	0.268952	0
XM_006568097.1	0	7.71163	6.77718	18.4173	2.05656	9.93153
XM_006568105.1	19.2718	41.84	26.4127	63.8095	17.4664	62.9927
XM_006568148.1	1.69795	7.43835	5.7003	16.7587	2.54476	6.21003
XM_006568197.1	9.44738	24.1104	8.48814	22.1119	9.20649	22.6923
XM_006568280.1	0.357336	0	0.352866	2.02598	0.512202	2.00647
XM_006568310.1	0	2.44595	0	0.689748	0	0.889343
XM_006568336.1	0	0.61897	0	0.582624	0.105284	0.833659
XM_006568370.1	0	0.257453	0	0.340646	0	0.249716
XM_006568400.1	1.60108	0	2.37259	0.300943	0.166579	0
XM_006568401.1	1.10179	2.7011	1.5148	5.3207	1.09258	4.72685
XM_006568416.1	2.23174	5.8488	0	5.47077	2.18636	6.01183
XM_006568445.1	1.01501	2.46828	1.06414	4.82181	1.38597	4.16147
XM_006568519.1	0	0.508201	0	1.92388	0.240523	1.76923
XM_006568532.1	1.24986	4.35837	1.6832	3.55558	1.8063	5.18053
XM_006568535.1	1.10076	3.00073	2.69863	0.764105	0	1.33856
XM_006568536.1	0	0.960726	0.402574	4.75435	0	2.68973
XM_006568538.1	0.562065	0	0	3.26859	1.57225	3.91775
XM_006568542.1	1.38233	5.38412	2.77732	7.71909	2.26196	9.26114
XM_006568576.1	0.75715	9.65418	0.140583	4.33917	0	7.79923
XM_006568586.1	0.782876	0	0.199779	0.951056	0	0.746491
XM_006568635.1	0	0.17259	0	0.137939	0	0.197541
XM_006568694.1	1.22063	2.71205	1.85353	3.73713	1.6916	4.28375
XM_006568714.1	1.22967	4.15975	0.730826	3.53139	0.642298	4.14267
XM_006568720.1	1.1654	5.65385	2.4425	5.25755	1.63391	6.09645
XM_006568849.1	1.67177	3.42425	3.26127	7.30174	1.14421	2.79649
XM_006568851.1	0.827538	3.21808	1.72316	5.05327	1.15589	4.59596
XM_006568855.1	0.730911	1.55984	0.117976	3.38544	0.261198	0.885814
XM_006568857.1	0	1.09025	0.768965	0	0	0.468532
XM_006568895.1	0	0.281005	0	0.781715	0	0.380537
XM_006568919.1	0.182013	0.723875	0.406495	1.51884	0.143931	1.30524
XM_006568921.1	9.21833	28.1458	9.53926	30.0026	6.13183	52.3375
XM_006568930.1	0.59574	2.35814	0.195115	1.70076	0.615015	2.19444
XM_006568932.1	0	1.18295	0.106082	0.811523	0.197749	1.58972
XM_006568939.1	2.40448	11.4472	2.84496	7.33505	2.66988	10.6515
XM_006568959.1	3.88966	9.12488	4.08139	10.539	4.76185	22.4796
XM_006568964.1	0.933447	2.91481	1.37037	3.81133	1.12761	2.70162
XM_006568969.1	1.0349	2.25966	1.46858	3.31811	1.5384	3.15673
XM_006568970.1	0.236987	8.32099	9.71716	3.95724	2.55841	8.70754
XM_006569022.1	0	0.507443	0	1.8576	0.298396	1.53522
XM_006569026.1	0.1232	0.415216	0.0838172	0.508605	0.0812649	0.36747
XM_006569046.1	0.00291393	3.01632	1.36218	2.87047	0.517237	1.40684
XM_006569113.1	1.55373	3.87301	0.486549	3.02195	0.966516	5.34131
XM_006569175.1	5.93091	23.2549	5.87228	17.8149	4.29982	24.0861
XM_006569179.1	0.699631	2.27156	0.493632	2.64483	0.526654	1.91166
XM_006569187.1	0.432919	1.28548	0.359993	1.03458	0.523581	1.36682
XM_006569264.1	5.92757	15.3165	6.61863	14.5156	7.39157	18.168
XM_006569268.1	0.0665606	0.325592	0.00613562	0.251402	0.00800737	0.34602
XM_006569272.1	0	0.448711	0	0.117012	0	0.762733
XM_006569273.1	0	0.182553	0.0843019	0	0	0.0766822
XM_006569295.1	4.23373	11.0142	3.72087	8.59132	4.32263	16.7797
XM_006569322.1	0.450412	2.44112	0	1.68806	0	0.250303
XM_006569347.1	1.29714	3.43625	1.52689	4.5789	0.336032	4.8404
XM_006569419.1	12.1507	46.5864	14.6675	30.1736	10.8928	25.6381
XM_006569452.1	1.85884	6.20716	0.90827	0	0	1.48985
XM_006569455.1	0	1.69648	0.18354	1.31114	0.234917	1.3099
XM_006569457.1	0.12612	0.916322	0.257464	1.29982	0.3045	1.6754
XM_006569464.1	1.15222	3.59805	1.02791	3.11157	1.44361	4.20823
XM_006569472.1	0.236153	0.70451	0.496149	1.12745	0.255502	1.09396
XM_006569521.1	1.17099	0	1.6057	0.164343	0	0.591781
XM_006569524.1	0	1.03962	0.536301	1.42583	0.861051	2.12743
XM_006569613.1	5.62267	15.061	6.04337	19.7012	5.233	10.8477
XM_006569641.1	0.683567	15.9865	0.278268	3.47701	2.02744	25.034
XM_006569717.1	0.49059	0	0.803139	0	0	1.0768
XM_006569769.1	0.505592	1.38959	1.03031	2.213	0.570477	1.36735
XM_006569770.1	0.319895	1.203	0.162872	1.31155	0.370399	2.21586
XM_006569772.1	2.13082	8.5185	4.29937	10.7895	3.02185	14.0893
XM_006569809.1	0	1.1685	0	0.837873	0	1.14195
XM_006569895.1	292.816	104.63	273.245	108.18	398.976	89.6193
XM_006569910.1	3.96202	54.0361	1.72696	46.8081	0.489803	10.2587
XM_006569912.1	68.5677	353.316	4.05594	264.55	0.240287	252.222
XM_006569916.1	0.293036	4.63056	0	1.56667	0	3.35261
XM_006570028.1	0	0.359284	0	0.468456	0.594408	0
XM_006570032.1	3.45395	0	11.6647	3.94198	0	14.0989
XM_006570033.1	1.26553	14.9366	0.00707118	7.51653	0.0396529	2.32748
XM_006570034.1	0.506527	0	1.12873	3.35	0.495894	2.68312
XM_006570039.1	0.319667	1.52609	0	0.883943	0	1.32591
XM_006570181.1	2.76359	5.89297	4.67336	10.1874	2.43036	10.8322
XM_006570219.1	0	3.08428	0.667102	2.86238	0	4.03394
XM_006570220.1	0	1.96259	0	1.35179	0	1.34783
XM_006570241.1	5.25971	16.6887	8.17924	33.951	4.96871	21.5322
XM_006570264.1	7.21136	22.1646	10.6386	35.5181	5.71426	29.1079
XM_006570305.1	1.83298	0.0786008	0.274891	2.59946	0.73989	3.01029
XM_006570316.1	2.12885	8.37239	3.67197	7.69708	2.20635	11.2304
XM_006570396.1	0.496106	3.29214	0.517607	0	0.500092	2.89723
XM_006570397.1	0	0.703745	0.713703	0	1.47425	6.156
XM_006570427.1	0	1.33987	0	0.412606	0	0.585694
XM_006570430.1	4.02226	9.66687	5.18848	11.3883	5.61958	16.078
XM_006570476.1	0	0.432148	0	0.295168	0.217731	0
XM_006570477.1	2.12776	4.62107	3.13782	6.45201	3.05206	6.95429
XM_006570481.1	5.00901	12.7408	8.00682	16.6091	2.97184	13.7993
XM_006570507.1	5.01703	15.3132	7.08902	14.1802	4.90213	17.1392
XM_006570537.1	5.51293	15.3437	2.86354	14.1256	4.02366	9.46382
XM_006570538.1	8.91338	39.0501	5.23515	39.9217	4.94697	39.8097
XM_006570683.1	0.623862	0	1.97931	0	1.0475	0
XM_006570759.1	3.24248	0.508434	1.07353	3.49426	0	1.93928
XM_006570772.1	0.650327	0.184477	0	0.3039	0	0.668059
XM_006570821.1	1.31251	7.29344	3.71887	8.42285	2.37242	8.69168
XM_006570834.1	4.44239	16.0235	3.35137	15.0483	3.12874	20.5078
XM_006570839.1	0.455786	1.39524	0.297646	1.66529	1.24085	3.36685
XM_006570840.1	3.62286	15.8819	5.02787	11.3884	3.55216	12.1502
XM_006570844.1	0.350773	0	0.315473	0	0.309455	0
XM_006570860.1	1.68097	4.07216	2.65888	6.92969	2.19918	6.53303
XM_006570954.1	0	1.40266	0.338465	0	0	0.944553
XM_006571021.1	0.343756	2.1051	0.961245	2.24894	0.813043	2.35726
XM_006571031.1	1.39246	0.0955883	0.152198	0.689689	1.31483	0.255491
XM_006571156.1	4.82545	11.0535	4.79248	13.0054	3.48924	13.1295
XM_006571214.1	0	0.350927	0	0.581304	0.184463	0
XM_006571218.1	0.664676	1.65763	1.24366	2.84971	0.0500513	2.88922
XM_006571241.1	2.51203	7.97876	4.3499	9.88948	3.72047	13.0878
XM_006571247.1	3.72467	9.65555	4.28264	9.49812	2.75873	8.77993
XM_006571259.1	6.27654	0	18.8604	0	9.87168	0
XM_006571294.1	0	0.339359	0.317292	0	0.470792	0
XM_006571319.1	8.17583	19.0593	10.3426	25.4808	9.62911	28.9698
XM_006571341.1	35.7747	112.219	25.2177	61.5734	26.4273	123.026
XM_006571348.1	0.922174	2.23539	1.50273	3.05498	1.21756	3.28391
XM_006571429.1	0.916048	2.51457	1.24234	3.97232	3.27804	8.67567
XM_006571451.1	0.976209	2.88973	1.55467	3.89931	1.08594	5.20802
XM_006571492.1	0.322445	1.65491	1.05504	2.506	1.36606	3.25529
XM_006571495.1	1.95983	10.1636	1.83553	6.29256	2.3222	8.76856
XM_006571667.1	37.1918	168.303	25.3574	78.9939	19.8817	132.264
XM_006571705.1	0	1.06037	0	1.39284	0	1.26258
XM_006571768.1	0.279233	1.07731	0.336443	0.950078	0.241335	1.7979
XM_006571771.1	0	2.53266	0	0.935888	0	1.72034
XM_006571846.1	0	1.37963	2.11959	0	0	2.11844
XM_006571923.1	0	0.450511	0	0.696419	0.403577	0
XM_006571929.1	16.1734	69.0955	8.27359	32.9136	15.5133	67.5932
XM_006571930.1	7.51553	44.3268	4.17781	22.0364	8.30488	30.3215
XM_006572041.1	0	1.71988	0	3.99266	0.62248	2.69672
XM_006572043.1	49.7632	104.827	45.4367	96.3994	33.1853	149.762
XM_006572116.1	5.32504	11.6687	6.34821	14.5904	6.7769	19.0726
XM_006572201.1	0	2.50116	0.765091	0	0	5.11644
XM_006572206.1	0	1.35237	3.92723	9.12316	2.30553	6.50284
XM_006572213.1	17.2894	92.5571	16.4191	71.2572	21.5255	125.788
XM_006572214.1	2.25517	12.8261	2.35129	9.88709	2.80643	18.9766
XM_006572215.1	6.70353	37.985	5.4705	26.359	8.17581	43.6423
XM_006572216.1	1.17617	11.4919	2.70819	8.46585	0	15.2706
XM_006572232.1	0.827592	2.6194	2.43694	5.08657	1.36042	3.3448
XM_006572391.1	16.6596	64.6147	8.74182	68.3203	9.34093	61.8318
XM_006572660.1	2.29106	5.49178	2.495	6.03806	2.82488	10.7229
XM_006572676.1	0.297334	1.32842	0.510751	1.99981	0.335628	2.89373
XM_006572699.1	3.13718	65.4814	4.73778	25.5699	4.04933	53.3898
XM_391847.5	0.238023	0.9055	0.459347	1.18061	0.442499	1.22408
XM_391857.4	6.41381	16.5819	6.99704	15.4739	3.68897	15.9717
XM_392024.5	0	0.343675	0	0.617812	0.519005	1.56913
XM_392190.5	16.0149	44.5715	11.629	28.6209	9.81126	29.4372
XM_392388.5	0	0.49978	0.404191	0	0	0.371424
XM_392445.5	0	0.329789	0.235825	0.920508	0.323778	1.12811
XM_392499.4	3.69678	1.54239	14.2348	4.94199	2.31225	0.663201
XM_392683.4	1.91209	5.35175	3.32115	6.96304	2.26806	5.67965
XM_392727.5	16.4968	41.6973	17.854	41.4941	17.1336	68.1117
XM_393129.5	9.043	35.8666	11.4652	27.7388	7.19892	27.3289
XM_393293.5	30.6036	117.475	14.1818	110.44	12.5481	98.5624
XM_393312.5	1.67737	6.54209	2.50474	6.33867	1.51734	7.87982
XM_393319.5	0.120325	0.739747	0.243512	0.722165	0	1.04788
XM_393362.5	7.72661	16.1916	8.53242	23.1182	9.09301	18.3905
XM_393686.5	8.54241	20.6854	13.1617	29.6588	9.07798	25.0053
XM_393813.5	2.14398	5.97009	4.47653	9.50071	5.53858	14.8203
XM_393850.5	11.4521	65.3247	22.1915	48.6507	15.0063	88.8184
XM_393904.5	1.29522	3.6063	0.922595	2.35304	2.18695	4.85919
XM_393948.5	6.67853	14.7221	7.56784	18.4701	6.16185	21.0732
XM_393966.3	5.45657	12.9302	8.1617	17.6383	6.03378	16.0471
XM_394000.5	60.3223	184.667	55.5483	122.87	49.1733	125.443
XM_394052.5	2.21282	5.11225	1.49709	4.82211	2.55228	5.35809
XM_394115.5	8.46864	21.1761	11.5015	31.2552	8.02229	33.5381
XM_394217.3	4.55557	11.6195	6.72197	13.6562	5.39517	17.2708
XM_394279.5	4.81186	11.9744	5.07845	13.6968	5.25901	15.133
XM_394391.5	7.04924	16.317	10.8398	21.8131	6.84378	23.4671
XM_394463.5	10.6972	4.16184	18.5458	7.73531	11.4921	3.9142
XM_394649.4	2.34324	6.00239	3.83561	7.72287	4.31109	10.0449
XM_394697.5	1.26294	7.97662	0.691333	2.90963	0	4.72208
XM_394764.4	3.36183	13.3379	7.19129	14.8892	3.68934	19.7175
XM_394963.5	0	1.68298	0	1.2957	0	0.8172
XM_395048.5	18.2633	59.6878	28.1202	80.106	16.3042	84.7491
XM_395083.5	16.9166	7.79016	21.2743	8.44565	25.9846	10.6168
XM_395263.5	6.3854	13.4029	2.78412	7.02283	17.0488	2.32106
XM_395629.5	158.67	521.427	118.681	383.663	121.031	670.782
XM_395659.5	153.207	498.617	148.586	572.018	150.337	657.618
XM_395671.4	35.2076	103	36.0346	79.3954	35.1647	127.444
XM_395822.5	0	1.34834	3.82149	1.01785	0	6.16904
XM_395915.5	190.292	519.604	158.708	468.023	97.3868	528.34
XM_396291.4	0.0859998	0.460049	0.0601301	0.244882	0.0453679	0.312822
XM_396295.5	0.698675	2.03924	0.621794	1.937	1.34808	4.42196
XM_396342.5	3.12384	7.99009	4.18854	10.3965	3.8651	11.3742
XM_396399.4	1.28664	3.64422	2.21328	4.82082	1.19346	3.06518
XM_396476.4	9.93534	26.1599	14.5638	6.92974	8.6438	18.4275
XM_396494.5	24.8101	57.2553	30.8925	66.4096	31.7111	106.05
XM_396754.5	0	0.527563	2.31448	0.617273	0.566815	0
XM_396852.4	12.8523	30.6457	12.3772	27.7824	12.2557	41.0214
XM_397038.5	8.0529	22.6614	10.0809	26.4822	12.6916	35.8741
XM_397228.5	34.1742	78.3485	37.8765	83.6287	32.9558	128.807
XM_397488.5	52.1986	173.696	48.7731	151.891	57.2373	253.545
XM_397512.3	4970.88	1313.16	5175.98	1145.47	2458.08	139.52
XM_397526.5	127.608	435.3	80.8741	458.024	121.401	695.369
XM_623572.3	1.56163	8.68127	0.946216	4.5312	0.834932	4.4367
XM_623618.4	73.8793	32.3769	135.922	45.195	75.0135	29.6313
XM_623660.4	168.514	537.951	118.314	247.186	86.4923	356.1
XM_623801.3	1.31583	4.27808	2.45015	5.10839	1.76252	5.67105
XM_623824.4	2.78083	6.78724	4.41907	1.44641	0	2.91131
XM_623850.4	5.12965	33.7793	7.07063	19.5454	6.51543	45.7791
XM_623909.3	8.21848	18.4477	7.91145	18.3392	6.49477	20.9893
XM_624281.3	4.95934	12.7753	7.38017	18.6722	5.83514	18.5967
XM_624568.4	1.23881	3.03783	1.79792	3.97776	1.51398	5.07972
XM_624570.3	12.0842	35.7593	10.4268	40.9807	7.08616	44.5167
XM_624586.4	0.943251	2.96344	1.16514	4.70345	1.27423	4.22762
XM_624616.4	5.79182	15.2177	3.22814	12.8813	4.42813	20.4373
XM_624662.4	15.3413	41.441	10.6928	33.9558	4.24814	30.9475
XM_624716.3	2.0095	4.98747	3.18408	6.7644	3.03118	7.01005
XM_624792.4	11.5491	36.4939	19.8389	66.7824	24.771	110.153
XM_624820.4	114.868	261.933	82.1606	218.164	99.8335	344.108
XM_624863.4	4.14385	13.1749	6.13482	13.2058	3.7878	15.7216
XM_624967.4	23.6523	74.0608	21.222	75.8074	13.5811	67.3368
XM_625172.4	25.174	62.3881	20.0335	50.2881	17.1249	74.4175
XM_625186.3	369.346	1620.24	167.009	850.296	226.145	1338.2
XM_625204.3	8.24813	23.3646	3.91738	10.1011	6.78903	35.5107
XM_625249.4	73.7217	249.981	75.2961	213.193	69.8588	291.814
