# Supplementary material for: lncRNA profile of Apis mellifera and its possible role in behavioural transition from nurses to foragers
Source: BMC Genomics. 2019 May 21;20:393. doi: 10.1186/s12864-019-5664-7 (PMC6528240; doi:10.1186/s12864-019-5664-7)
Supplement: Supplementary file 6 — The top 20 enriched pathways in the TC_F vs. TC_N (A), SCC_YF vs. SCC_YN (B) and SCC_OF vs. SCC_ ON (C) comparisons (cis). (XLSX 12 kb) [file 12864_2019_5664_MOESM6_ESM.xlsx]

## Sheet: TC_F_vs_TC_N
Pathway term	Rrich factor	q Value	Gene number
Carbon metabolism	0.394366	0.97772	28
Glutathione metabolism	0.478261	0.97772	11
Pentose phosphate pathway	0.444444	0.97772	8
Pantothenate and CoA biosynthesis	0.555556	0.97772	5
Valine, leucine and isoleucine degradation	0.392857	0.97772	11
Glycine, serine and threonine metabolism	0.4	0.97772	10
Biosynthesis of amino acids	0.340426	0.97772	16
Hippo signaling pathway - fly	0.333333	0.97772	17
Lysine degradation	0.37037	0.97772	10
beta-Alanine metabolism	0.411765	0.97772	7
Glyoxylate and dicarboxylate metabolism	0.411765	0.97772	7
Other glycan degradation	0.428571	0.97772	6
Mucin type O-Glycan biosynthesis	0.5	0.97772	4
Ascorbate and aldarate metabolism	0.5	0.97772	4
Protein processing in endoplasmic reticulum	0.290909	0.97772	32
Pyruvate metabolism	0.36	0.97772	9
Nicotinate and nicotinamide metabolism	0.444444	0.97772	4
Wnt signaling pathway	0.296296	0.97772	16
Phosphatidylinositol signaling system	0.307692	0.97772	12
Inositol phosphate metabolism	0.305556	0.97772	11

## Sheet: SCC_OF_vs_SCC_ON
Pathway term	Rrich factor	q Value	Gene number
Glycine, serine and threonine metabolism	0.6	0.935516	15
Glutathione metabolism	0.608696	0.935516	14
Histidine metabolism	0.777778	0.935516	7
Fructose and mannose metabolism	0.647059	0.935516	11
Phagosome	0.509804	0.935516	26
Hippo signaling pathway - fly	0.509804	0.935516	26
RNA transport	0.46729	0.935516	50
Glycerophospholipid metabolism	0.5	0.935516	25
Tryptophan metabolism	0.578947	0.935516	11
Fanconi anemia pathway	0.533333	0.935516	16
Basal transcription factors	0.535714	0.935516	15
Tyrosine metabolism	0.615385	0.935516	8
Circadian rhythm - fly	0.714286	0.935516	5
Glycerolipid metabolism	0.518519	0.935516	14
Phenylalanine metabolism	0.6	0.935516	6
Amino sugar and nucleotide sugar metabolism	0.485714	0.935516	17
alpha-Linolenic acid metabolism	0.625	0.935516	5
Nitrogen metabolism	0.625	0.935516	5
Ascorbate and aldarate metabolism	0.625	0.935516	5
Wnt signaling pathway	0.462963	0.935516	25

## Sheet: SCC_YF_vs_SCC_YN
Pathway term	Rrich factor	q Value	Gene number
Phosphatidylinositol signaling system	0.384615	0.951896	15
Basal transcription factors	0.392857	0.951896	11
Inositol phosphate metabolism	0.361111	0.951896	13
Purine metabolism	0.285714	0.951896	30
Spliceosome	0.285714	0.951896	28
Fructose and mannose metabolism	0.411765	0.951896	7
RNA transport	0.271028	0.951896	29
Nitrogen metabolism	0.5	0.951896	4
Hippo signaling pathway - fly	0.294118	0.951896	15
Sphingolipid metabolism	0.35	0.951896	7
Nicotinate and nicotinamide metabolism	0.444444	0.951896	4
Glyoxylate and dicarboxylate metabolism	0.352941	0.951896	6
Alanine, aspartate and glutamate metabolism	0.333333	0.951896	7
Wnt signaling pathway	0.277778	0.951896	15
Pentose phosphate pathway	0.333333	0.951896	6
Circadian rhythm - fly	0.428571	0.951896	3
Retinol metabolism	0.428571	0.951896	3
mRNA surveillance pathway	0.258621	0.951896	15
RNA degradation	0.259259	0.951896	14
Regulation of autophagy	0.3125	0.951896	5
