# Supplementary material for: lncRNA profile of Apis mellifera and its possible role in behavioural transition from nurses to foragers
Source: BMC Genomics. 2019 May 21;20:393. doi: 10.1186/s12864-019-5664-7 (PMC6528240; doi:10.1186/s12864-019-5664-7)
Supplement: Supplementary file 7 — The significantly enriched GO terms (corrected p-value < 0.05) detected in the TC_F vs. TC_N, SCC_YF vs. SCC_YN and SCC_OF vs. SCC_ON comparisons (trans). (XLS 68 kb) [file 12864_2019_5664_MOESM7_ESM.xls]

## Sheet: TC_F_vs_TC_N
GO_accession	Description	Term_type	Over_represented_pValue	Corrected_pValue	DEG_item	DEG_list	Bg_item	Bg_list
GO:0005515	Protein binding	Molecular_function	4.86e-53	2.09e-49	1978	6145	2431	8830
GO:0005488	Binding	Molecular_function	7.29e-39	1.57e-35	4010	6145	5367	8830
GO:0044700	Single organism signaling	Biological_process	5.79e-19	8.31e-16	698	6145	849	8830
GO:0007154	Cell communication	Biological_process	1.31e-18	1.41e-15	709	6145	865	8830
GO:0007165	Signal transduction	Biological_process	2.05e-18	1.76e-15	685	6145	834	8830
GO:0023052	Signaling	Biological_process	2.66e-18	1.91e-15	699	6145	853	8830
GO:0043167	Ion binding	Molecular_function	1.24e-15	7.63e-13	1855	6145	2451	8830
GO:0051716	Cellular response to stimulus	Biological_process	1.38e-14	7.42e-12	836	6145	1054	8830
GO:0050794	Regulation of cellular process	Biological_process	5.54e-14	2.65e-11	1388	6145	1814	8830
GO:0006464	Cellular protein modification process	Biological_process	3.11e-13	1.22e-10	492	6145	600	8830
GO:0036211	Protein modification process	Biological_process	3.11e-13	1.22e-10	492	6145	600	8830
GO:0050896	Response to stimulus	Biological_process	1.51e-12	5.35e-10	1012	6145	1306	8830
GO:0065007	Biological regulation	Biological_process	1.69e-12	5.35e-10	1495	6145	1974	8830
GO:0006468	Protein phosphorylation	Biological_process	1.83e-12	5.35e-10	236	6145	270	8830
GO:0050789	Regulation of biological process	Biological_process	1.86e-12	5.35e-10	1425	6145	1877	8830
GO:0035556	Intracellular signal transduction	Biological_process	5.57e-12	1.5e-09	285	6145	334	8830
GO:0046872	Metal ion binding	Molecular_function	3.4e-11	8.62e-09	1040	6145	1354	8830
GO:0004672	Protein kinase activity	Molecular_function	9.73e-11	2.33e-08	268	6145	316	8830
GO:0043169	Cation binding	Molecular_function	1.1e-10	2.5e-08	1051	6145	1373	8830
GO:0016310	Phosphorylation	Biological_process	3.82e-10	8.22e-08	278	6145	331	8830
GO:0003674	Molecular_function	Molecular_function	5.92e-10	1.21e-07	5412	6145	7649	8830
GO:0016773	Phosphotransferase activity, alcohol group as acceptor	Molecular_function	8e-10	1.57e-07	351	6145	428	8830
GO:0005524	Atp binding	Molecular_function	1.35e-09	2.53e-07	689	6145	884	8830
GO:0032559	Adenyl ribonucleotide binding	Molecular_function	1.69e-09	3.02e-07	690	6145	886	8830
GO:0006810	Transport	Biological_process	3.14e-09	5.41e-07	1234	6145	1639	8830
GO:0051179	Localization	Biological_process	4.25e-09	7.03e-07	1269	6145	1689	8830
GO:0030554	Adenyl nucleotide binding	Molecular_function	4.51e-09	7.2e-07	693	6145	893	8830
GO:0043412	Macromolecule modification	Biological_process	9.11e-09	1.36e-06	549	6145	699	8830
GO:0051234	Establishment of localization	Biological_process	9.22e-09	1.36e-06	1238	6145	1649	8830
GO:0097367	Carbohydrate derivative binding	Molecular_function	9.49e-09	1.36e-06	837	6145	1093	8830
GO:0032553	Ribonucleotide binding	Molecular_function	1.04e-08	1.44e-06	783	6145	1019	8830
GO:0032555	Purine ribonucleotide binding	Molecular_function	1.12e-08	1.51e-06	777	6145	1011	8830
GO:0035639	Purine ribonucleoside triphosphate binding	Molecular_function	1.3e-08	1.7e-06	773	6145	1006	8830
GO:0017076	Purine nucleotide binding	Molecular_function	1.4e-08	1.77e-06	783	6145	1020	8830
GO:0001883	Purine nucleoside binding	Molecular_function	1.57e-08	1.82e-06	774	6145	1008	8830
GO:0032549	Ribonucleoside binding	Molecular_function	1.57e-08	1.82e-06	774	6145	1008	8830
GO:0032550	Purine ribonucleoside binding	Molecular_function	1.57e-08	1.82e-06	774	6145	1008	8830
GO:0001882	Nucleoside binding	Molecular_function	1.89e-08	2.14e-06	775	6145	1010	8830
GO:0044763	Single-organism cellular process	Biological_process	2.15e-08	2.37e-06	2081	6145	2839	8830
GO:0008270	Zinc ion binding	Molecular_function	3.93e-08	4.23e-06	507	6145	646	8830
GO:0097159	Organic cyclic compound binding	Molecular_function	5.2e-08	5.33e-06	1947	6145	2654	8830
GO:1901363	Heterocyclic compound binding	Molecular_function	5.2e-08	5.33e-06	1947	6145	2654	8830
GO:0046914	Transition metal ion binding	Molecular_function	1.05e-07	1.05e-05	620	6145	803	8830
GO:0005634	Nucleus	Cellular_component	1.9e-07	1.86e-05	740	6145	970	8830
GO:0015031	Protein transport	Biological_process	2.38e-07	2.28e-05	310	6145	385	8830
GO:0044425	Membrane part	Cellular_component	3.04e-07	2.84e-05	1400	6145	1892	8830
GO:0016021	Integral component of membrane	Cellular_component	4.85e-07	4.44e-05	1178	6145	1583	8830
GO:1902531	Regulation of intracellular signal transduction	Biological_process	5.84e-07	5.2e-05	59	6145	62	8830
GO:0036094	Small molecule binding	Molecular_function	6.12e-07	5.2e-05	915	6145	1217	8830
GO:0000166	Nucleotide binding	Molecular_function	6.16e-07	5.2e-05	897	6145	1192	8830
GO:1901265	Nucleoside phosphate binding	Molecular_function	6.16e-07	5.2e-05	897	6145	1192	8830
GO:0033036	Macromolecule localization	Biological_process	6.94e-07	5.75e-05	378	6145	479	8830
GO:0031224	Intrinsic component of membrane	Cellular_component	9.21e-07	7.48e-05	1182	6145	1589	8830
GO:0045184	Establishment of protein localization	Biological_process	9.9e-07	7.89e-05	318	6145	399	8830
GO:0008104	Protein localization	Biological_process	1.06e-06	8.24e-05	332	6145	418	8830
GO:0016301	Kinase activity	Molecular_function	1.07e-06	8.24e-05	372	6145	472	8830
GO:0043168	Anion binding	Molecular_function	1.32e-06	9.98e-05	933	6145	1243	8830
GO:0016020	Membrane	Cellular_component	3.87e-06	0.00028722	2097	6145	2884	8830
GO:0006796	Phosphate-containing compound metabolic process	Biological_process	4.71e-06	0.0003436	482	6145	624	8830
GO:0010646	Regulation of cell communication	Biological_process	5.79e-06	0.00041554	91	6145	103	8830
GO:0071702	Organic substance transport	Biological_process	6.12e-06	0.00043229	436	6145	562	8830
GO:0007186	G-protein coupled receptor signaling pathway	Biological_process	7.94e-06	0.00055172	182	6145	222	8830
GO:0030117	Membrane coat	Cellular_component	1.21e-05	0.00081299	72	6145	80	8830
GO:0048475	Coated membrane	Cellular_component	1.21e-05	0.00081299	72	6145	80	8830
GO:0006793	Phosphorus metabolic process	Biological_process	1.33e-05	0.00088087	482	6145	627	8830
GO:0023051	Regulation of signaling	Biological_process	1.47e-05	0.00095663	91	6145	104	8830
GO:0009966	Regulation of signal transduction	Biological_process	1.59e-05	0.0010242	83	6145	94	8830
GO:0055085	Transmembrane transport	Biological_process	1.67e-05	0.0010572	478	6145	622	8830
GO:0016192	Vesicle-mediated transport	Biological_process	2.35e-05	0.0014654	181	6145	222	8830
GO:0044765	Single-organism transport	Biological_process	3.04e-05	0.0018691	950	6145	1278	8830
GO:0016787	Hydrolase activity	Molecular_function	3.26e-05	0.0019775	1354	6145	1845	8830
GO:0006886	Intracellular protein transport	Biological_process	3.44e-05	0.0020585	240	6145	301	8830
GO:0044877	Macromolecular complex binding	Molecular_function	4.8e-05	0.0028298	134	6145	161	8830
GO:0046907	Intracellular transport	Biological_process	5.69e-05	0.0032892	300	6145	383	8830
GO:1902578	Single-organism localization	Biological_process	5.73e-05	0.0032892	965	6145	1302	8830
GO:0051649	Establishment of localization in cell	Biological_process	6.71e-05	0.0038015	335	6145	431	8830
GO:0004930	G-protein coupled receptor activity	Molecular_function	7.37e-05	0.0041191	122	6145	146	8830
GO:0042578	Phosphoric ester hydrolase activity	Molecular_function	8.47e-05	0.0046771	147	6145	179	8830
GO:0000151	Ubiquitin ligase complex	Cellular_component	9.94e-05	0.0054162	47	6145	51	8830
GO:0051641	Cellular localization	Biological_process	0.0001089	0.0058614	356	6145	461	8830
GO:0005543	Phospholipid binding	Molecular_function	0.00011297	0.0059813	51	6145	56	8830
GO:0051056	Regulation of small gtpase mediated signal transduction	Biological_process	0.0001139	0.0059813	37	6145	39	8830
GO:0016772	Transferase activity, transferring phosphorus-containing groups	Molecular_function	0.00012215	0.0063267	584	6145	775	8830
GO:0034613	Cellular protein localization	Biological_process	0.00012489	0.0063267	263	6145	335	8830
GO:0070727	Cellular macromolecule localization	Biological_process	0.00012489	0.0063267	263	6145	335	8830
GO:0046873	Metal ion transmembrane transporter activity	Molecular_function	0.00014745	0.0073828	273	6145	349	8830
GO:0007265	Ras protein signal transduction	Biological_process	0.00018979	0.0092868	30	6145	31	8830
GO:0046578	Regulation of ras protein signal transduction	Biological_process	0.00018979	0.0092868	30	6145	31	8830
GO:0033176	Proton-transporting v-type atpase complex	Cellular_component	0.0002016	0.0097536	40	6145	43	8830
GO:0030001	Metal ion transport	Biological_process	0.0002149	0.010282	270	6145	346	8830
GO:0016817	Hydrolase activity, acting on acid anhydrides	Molecular_function	0.00023267	0.010712	446	6145	587	8830
GO:0000152	Nuclear ubiquitin ligase complex	Cellular_component	0.00023384	0.010712	44	6145	48	8830
GO:0005680	Anaphase-promoting complex	Cellular_component	0.00023384	0.010712	44	6145	48	8830
GO:0031461	Cullin-ring ubiquitin ligase complex	Cellular_component	0.00023384	0.010712	44	6145	48	8830
GO:0004842	Ubiquitin-protein transferase activity	Molecular_function	0.00027915	0.012521	78	6145	91	8830
GO:0019787	Ubiquitin-like protein transferase activity	Molecular_function	0.00027915	0.012521	78	6145	91	8830
GO:0030163	Protein catabolic process	Biological_process	0.00031135	0.013821	63	6145	72	8830
GO:0009987	Cellular process	Biological_process	0.00036692	0.016122	3445	6145	4845	8830
GO:0016043	Cellular component organization	Biological_process	0.00038058	0.016553	602	6145	805	8830
GO:0044428	Nuclear part	Cellular_component	0.00057814	0.024895	314	6145	409	8830
GO:0051259	Protein oligomerization	Biological_process	0.00065393	0.02788	36	6145	39	8830
GO:0043933	Macromolecular complex subunit organization	Biological_process	0.00069521	0.029349	213	6145	272	8830
GO:0048583	Regulation of response to stimulus	Biological_process	0.0007096	0.029665	97	6145	117	8830
GO:0008138	Protein tyrosine/serine/threonine phosphatase activity	Molecular_function	0.00072631	0.029902	31	6145	33	8830
GO:0016820	Hydrolase activity, acting on acid anhydrides, catalyzing transmembrane movement of substances	Molecular_function	0.00072916	0.029902	77	6145	91	8830
GO:0007264	Small gtpase mediated signal transduction	Biological_process	0.0008714	0.035399	142	6145	177	8830
GO:0006511	Ubiquitin-dependent protein catabolic process	Biological_process	0.00091837	0.03628	51	6145	58	8830
GO:0019941	Modification-dependent protein catabolic process	Biological_process	0.00091837	0.03628	51	6145	58	8830
GO:0043632	Modification-dependent macromolecule catabolic process	Biological_process	0.00091837	0.03628	51	6145	58	8830
GO:0004721	Phosphoprotein phosphatase activity	Molecular_function	0.00094784	0.037103	39	6145	43	8830
GO:0005088	Ras guanyl-nucleotide exchange factor activity	Molecular_function	0.00099253	0.03749	25	6145	26	8830
GO:0005089	Rho guanyl-nucleotide exchange factor activity	Molecular_function	0.00099253	0.03749	25	6145	26	8830
GO:0007266	Rho protein signal transduction	Biological_process	0.00099253	0.03749	25	6145	26	8830
GO:0035023	Regulation of rho protein signal transduction	Biological_process	0.00099253	0.03749	25	6145	26	8830
GO:0033180	Proton-transporting v-type atpase, v1 domain	Cellular_component	0.0010143	0.037979	19	6145	19	8830
GO:0016818	Hydrolase activity, acting on acid anhydrides, in phosphorus-containing anhydrides	Molecular_function	0.001164	0.04321	403	6145	534	8830
GO:0009056	Catabolic process	Biological_process	0.0011878	0.043714	220	6145	283	8830
GO:0016311	Dephosphorylation	Biological_process	0.0012329	0.04499	46	6145	52	8830

## Sheet: SCC_OF_vs_SCC_ON
GO_accession	Description	Term_type	Over_represented_pValue	Corrected_pValue	DEG_item	DEG_list	Bg_item	Bg_list
GO:0005515	Protein binding	Molecular_function	4.7274e-50	2.0356e-46	2169	7008	2431	8830
GO:0005488	Binding	Molecular_function	7.875e-34	1.6955e-30	4485	7008	5367	8830
GO:0043167	Ion binding	Molecular_function	4.1824e-15	6.0031e-12	2073	7008	2451	8830
GO:0003674	Molecular_function	Molecular_function	2.9131e-13	3.136e-10	6166	7008	7649	8830
GO:0044700	Single organism signaling	Biological_process	7.2594e-12	4.3627e-09	745	7008	849	8830
GO:0007154	Cell communication	Biological_process	9.0488e-12	4.3627e-09	758	7008	865	8830
GO:0023052	Signaling	Biological_process	9.0729e-12	4.3627e-09	748	7008	853	8830
GO:0006464	Cellular protein modification process	Biological_process	9.1185e-12	4.3627e-09	536	7008	600	8830
GO:0036211	Protein modification process	Biological_process	9.1185e-12	4.3627e-09	536	7008	600	8830
GO:0007165	Signal transduction	Biological_process	1.9726e-11	8.494e-09	731	7008	834	8830
GO:0051716	Cellular response to stimulus	Biological_process	4.8542e-11	1.9002e-08	912	7008	1054	8830
GO:0005524	Atp binding	Molecular_function	1.0706e-09	3.8418e-07	766	7008	884	8830
GO:0030554	Adenyl nucleotide binding	Molecular_function	1.3763e-09	4.5588e-07	773	7008	893	8830
GO:0032559	Adenyl ribonucleotide binding	Molecular_function	1.5497e-09	4.7663e-07	767	7008	886	8830
GO:0017076	Purine nucleotide binding	Molecular_function	2.1069e-09	6.0483e-07	877	7008	1020	8830
GO:0035639	Purine ribonucleoside triphosphate binding	Molecular_function	2.6862e-09	6.8249e-07	865	7008	1006	8830
GO:0006468	Protein phosphorylation	Biological_process	2.7311e-09	6.8249e-07	249	7008	270	8830
GO:0032555	Purine ribonucleotide binding	Molecular_function	2.853e-09	6.8249e-07	869	7008	1011	8830
GO:0001883	Purine nucleoside binding	Molecular_function	3.7408e-09	7.5219e-07	866	7008	1008	8830
GO:0032549	Ribonucleoside binding	Molecular_function	3.7408e-09	7.5219e-07	866	7008	1008	8830
GO:0032550	Purine ribonucleoside binding	Molecular_function	3.7408e-09	7.5219e-07	866	7008	1008	8830
GO:0032553	Ribonucleotide binding	Molecular_function	3.843e-09	7.5219e-07	875	7008	1019	8830
GO:0001882	Nucleoside binding	Molecular_function	5.1864e-09	9.7099e-07	867	7008	1010	8830
GO:0046872	Metal ion binding	Molecular_function	7.7574e-09	1.3918e-06	1148	7008	1354	8830
GO:0050794	Regulation of cellular process	Biological_process	8.4518e-09	1.4557e-06	1522	7008	1814	8830
GO:0016310	Phosphorylation	Biological_process	1.0021e-08	1.6597e-06	300	7008	331	8830
GO:0004672	Protein kinase activity	Molecular_function	1.2245e-08	1.9529e-06	287	7008	316	8830
GO:0043169	Cation binding	Molecular_function	1.463e-08	2.2499e-06	1162	7008	1373	8830
GO:0043412	Macromolecule modification	Biological_process	1.6346e-08	2.4271e-06	608	7008	699	8830
GO:0016773	Phosphotransferase activity, alcohol group as acceptor	Molecular_function	2.5775e-08	3.6995e-06	381	7008	428	8830
GO:0005634	Nucleus	Cellular_component	3.8863e-08	5.3982e-06	830	7008	970	8830
GO:0000166	Nucleotide binding	Molecular_function	5.6887e-08	7.4229e-06	1011	7008	1192	8830
GO:1901265	Nucleoside phosphate binding	Molecular_function	5.6887e-08	7.4229e-06	1011	7008	1192	8830
GO:0036094	Small molecule binding	Molecular_function	6.7799e-08	8.5865e-06	1031	7008	1217	8830
GO:0097159	Organic cyclic compound binding	Molecular_function	7.6258e-08	9.1213e-06	2193	7008	2654	8830
GO:1901363	Heterocyclic compound binding	Molecular_function	7.6258e-08	9.1213e-06	2193	7008	2654	8830
GO:0035556	Intracellular signal transduction	Biological_process	9.6338e-08	1.1212e-05	300	7008	334	8830
GO:0043168	Anion binding	Molecular_function	1.1149e-07	1.2633e-05	1051	7008	1243	8830
GO:0050896	Response to stimulus	Biological_process	1.2814e-07	1.4148e-05	1102	7008	1306	8830
GO:0050789	Regulation of biological process	Biological_process	1.405e-07	1.5125e-05	1565	7008	1877	8830
GO:0008270	Zinc ion binding	Molecular_function	1.6732e-07	1.7573e-05	560	7008	646	8830
GO:0046907	Intracellular transport	Biological_process	2.7447e-07	2.8139e-05	340	7008	383	8830
GO:0065007	Biological regulation	Biological_process	2.9899e-07	2.9941e-05	1641	7008	1974	8830
GO:0097367	Carbohydrate derivative binding	Molecular_function	3.1567e-07	3.0893e-05	926	7008	1093	8830
GO:0051179	Localization	Biological_process	5.1046e-07	4.8846e-05	1409	7008	1689	8830
GO:0006810	Transport	Biological_process	6.0745e-07	5.6862e-05	1368	7008	1639	8830
GO:0051649	Establishment of localization in cell	Biological_process	6.3994e-07	5.8629e-05	379	7008	431	8830
GO:0051641	Cellular localization	Biological_process	6.5545e-07	5.8799e-05	404	7008	461	8830
GO:0016772	Transferase activity, transferring phosphorus-containing groups	Molecular_function	1.4873e-06	0.00012845	662	7008	775	8830
GO:0051234	Establishment of localization	Biological_process	1.4915e-06	0.00012845	1375	7008	1649	8830
GO:0016192	Vesicle-mediated transport	Biological_process	3.0366e-06	0.00025638	201	7008	222	8830
GO:0015031	Protein transport	Biological_process	3.4359e-06	0.00028452	338	7008	385	8830
GO:0033036	Macromolecule localization	Biological_process	3.8278e-06	0.00031099	416	7008	479	8830
GO:0016301	Kinase activity	Molecular_function	4.2714e-06	0.0003406	410	7008	472	8830
GO:0008104	Protein localization	Biological_process	4.6652e-06	0.00036524	365	7008	418	8830
GO:0045184	Establishment of protein localization	Biological_process	5.2248e-06	0.00040175	349	7008	399	8830
GO:0071702	Organic substance transport	Biological_process	8.6229e-06	0.00065141	484	7008	562	8830
GO:0044877	Macromolecular complex binding	Molecular_function	1.0471e-05	0.00077741	148	7008	161	8830
GO:0006886	Intracellular protein transport	Biological_process	1.6632e-05	0.0012139	266	7008	301	8830
GO:0034613	Cellular protein localization	Biological_process	2.2372e-05	0.001575	294	7008	335	8830
GO:0070727	Cellular macromolecule localization	Biological_process	2.2372e-05	0.001575	294	7008	335	8830
GO:0016740	Transferase activity	Molecular_function	2.2678e-05	0.001575	1171	7008	1405	8830
GO:0010646	Regulation of cell communication	Biological_process	2.4099e-05	0.0016472	97	7008	103	8830
GO:0016787	Hydrolase activity	Molecular_function	2.7949e-05	0.0018805	1526	7008	1845	8830
GO:0006796	Phosphate-containing compound metabolic process	Biological_process	5.5944e-05	0.0037061	532	7008	624	8830
GO:0016817	Hydrolase activity, acting on acid anhydrides	Molecular_function	7.3151e-05	0.0047725	501	7008	587	8830
GO:0043234	Protein complex	Cellular_component	7.5222e-05	0.0048344	859	7008	1025	8830
GO:0023051	Regulation of signaling	Biological_process	7.8171e-05	0.0048481	97	7008	104	8830
GO:0030117	Membrane coat	Cellular_component	7.8813e-05	0.0048481	76	7008	80	8830
GO:0048475	Coated membrane	Cellular_component	7.8813e-05	0.0048481	76	7008	80	8830
GO:0032403	Protein complex binding	Molecular_function	9.1453e-05	0.0055464	109	7008	118	8830
GO:0044425	Membrane part	Cellular_component	0.00010864	0.0063488	1559	7008	1892	8830
GO:0006793	Phosphorus metabolic process	Biological_process	0.00010889	0.0063488	533	7008	627	8830
GO:0044421	Extracellular region part	Cellular_component	0.00010911	0.0063488	95	7008	102	8830
GO:0009966	Regulation of signal transduction	Biological_process	0.00011504	0.0066046	88	7008	94	8830
GO:0043231	Intracellular membrane-bounded organelle	Cellular_component	0.00012206	0.0069154	1299	7008	1570	8830
GO:1902578	Single-organism localization	Biological_process	0.00013474	0.0075349	1082	7008	1302	8830
GO:0043227	Membrane-bounded organelle	Cellular_component	0.00013713	0.00757	1301	7008	1573	8830
GO:0044765	Single-organism transport	Biological_process	0.00016076	0.0087624	1062	7008	1278	8830
GO:0044763	Single-organism cellular process	Biological_process	0.00016423	0.0088397	2317	7008	2839	8830
GO:0031224	Intrinsic component of membrane	Cellular_component	0.00023163	0.012314	1312	7008	1589	8830
GO:0046914	Transition metal ion binding	Molecular_function	0.00023965	0.012513	675	7008	803	8830
GO:0016021	Integral component of membrane	Cellular_component	0.0002412	0.012513	1307	7008	1583	8830
GO:0005543	Phospholipid binding	Molecular_function	0.0002778	0.01424	54	7008	56	8830
GO:0007186	G-protein coupled receptor signaling pathway	Biological_process	0.00028552	0.014464	196	7008	222	8830
GO:0016818	Hydrolase activity, acting on acid anhydrides, in phosphorus-containing anhydrides	Molecular_function	0.00035531	0.01779	454	7008	534	8830
GO:0003993	Acid phosphatase activity	Molecular_function	0.00041287	0.019979	52	7008	54	8830
GO:0030176	Integral component of endoplasmic reticulum membrane	Cellular_component	0.00041295	0.019979	52	7008	54	8830
GO:0031227	Intrinsic component of endoplasmic reticulum membrane	Cellular_component	0.00041295	0.019979	52	7008	54	8830
GO:0008138	Protein tyrosine/serine/threonine phosphatase activity	Molecular_function	0.00047983	0.022957	33	7008	33	8830
GO:0015988	Energy coupled proton transmembrane transport, against electrochemical gradient	Biological_process	0.00050319	0.023552	51	7008	53	8830
GO:0015991	Atp hydrolysis coupled proton transport	Biological_process	0.00050319	0.023552	51	7008	53	8830
GO:0003676	Nucleic acid binding	Molecular_function	0.00054371	0.025175	1386	7008	1685	8830
GO:0008289	Lipid binding	Molecular_function	0.00057631	0.026123	103	7008	113	8830
GO:0033176	Proton-transporting v-type atpase complex	Cellular_component	0.00057633	0.026123	42	7008	43	8830
GO:0030001	Metal ion transport	Biological_process	0.0006113	0.027135	298	7008	346	8830
GO:1990234	Transferase complex	Cellular_component	0.00061603	0.027135	174	7008	197	8830
GO:0044428	Nuclear part	Cellular_component	0.00061756	0.027135	350	7008	409	8830
GO:0016462	Pyrophosphatase activity	Molecular_function	0.00063168	0.027475	442	7008	521	8830
GO:0004190	Aspartic-type endopeptidase activity	Molecular_function	0.00066699	0.028436	90	7008	98	8830
GO:0070001	Aspartic-type peptidase activity	Molecular_function	0.00066699	0.028436	90	7008	98	8830
GO:0061695	Transferase complex, transferring phosphorus-containing groups	Cellular_component	0.0007698	0.032498	101	7008	111	8830
GO:0031300	Intrinsic component of organelle membrane	Cellular_component	0.00084854	0.035133	76	7008	82	8830
GO:0031301	Integral component of organelle membrane	Cellular_component	0.00084854	0.035133	76	7008	82	8830
GO:0043933	Macromolecular complex subunit organization	Biological_process	0.00089033	0.036512	236	7008	272	8830
GO:0017111	Nucleoside-triphosphatase activity	Molecular_function	0.00091637	0.037226	437	7008	516	8830
GO:0006351	Transcription, dna-templated	Biological_process	0.00094662	0.037742	907	7008	1094	8830
GO:0097659	Nucleic acid-templated transcription	Biological_process	0.00094662	0.037742	907	7008	1094	8830
GO:0016020	Membrane	Cellular_component	0.0010396	0.04107	2344	7008	2884	8830
GO:0046983	Protein dimerization activity	Molecular_function	0.0010911	0.042711	110	7008	122	8830

## Sheet: SCC_YF_vs_SCC_YN
GO_accession	Description	Term_type	Over_represented p Value	Corrected p Value	DEG_item	DEG_list	Bg_item	Bg_list
GO:0005488	Binding	Molecular_function	2.4354e-17	1.0487e-13	3449	5369	5367	8830
GO:0005515	Protein binding	Molecular_function	5.1171e-16	1.1017e-12	1639	5369	2431	8830
GO:0044700	Single organism signaling	Biological_process	2.7943e-11	3.749e-08	602	5369	849	8830
GO:0007154	Cell communication	Biological_process	3.4826e-11	3.749e-08	612	5369	865	8830
GO:0007165	Signal transduction	Biological_process	5.0547e-11	4.3531e-08	591	5369	834	8830
GO:0023052	Signaling	Biological_process	6.1551e-11	4.4173e-08	603	5369	853	8830
GO:0043169	Cation binding	Molecular_function	4.5659e-10	2.8087e-07	933	5369	1373	8830
GO:0046872	Metal ion binding	Molecular_function	6.3423e-10	3.4138e-07	920	5369	1354	8830
GO:0003674	Molecular_function	Molecular_function	2.7375e-09	1.2297e-06	4740	5369	7649	8830
GO:0043167	Ion binding	Molecular_function	2.8559e-09	1.2297e-06	1605	5369	2451	8830
GO:0065007	Biological regulation	Biological_process	4.9696e-08	1.9454e-05	1297	5369	1974	8830
GO:0051716	Cellular response to stimulus	Biological_process	5.9983e-08	2.1524e-05	716	5369	1054	8830
GO:0050789	Regulation of biological process	Biological_process	9.32e-08	3.0871e-05	1234	5369	1877	8830
GO:0050896	Response to stimulus	Biological_process	1.1996e-07	3.6895e-05	874	5369	1306	8830
GO:0050794	Regulation of cellular process	Biological_process	1.4204e-07	4.0776e-05	1193	5369	1814	8830
GO:0035556	Intracellular signal transduction	Biological_process	2.9057e-07	7.82e-05	245	5369	334	8830
GO:0016773	Phosphotransferase activity, alcohol group as acceptor	Molecular_function	5.7786e-07	0.00014637	306	5369	428	8830
GO:0016021	Integral component of membrane	Cellular_component	1.3509e-06	0.00032317	1043	5369	1583	8830
GO:0031224	Intrinsic component of membrane	Cellular_component	1.9714e-06	0.00044677	1046	5369	1589	8830
GO:0004672	Protein kinase activity	Molecular_function	9.3482e-06	0.0020127	228	5369	316	8830
GO:0006468	Protein phosphorylation	Biological_process	1.1938e-05	0.0024478	197	5369	270	8830
GO:0008270	Zinc ion binding	Molecular_function	1.6681e-05	0.0032649	442	5369	646	8830
GO:1902531	Regulation of intracellular signal transduction	Biological_process	1.9647e-05	0.0036782	53	5369	62	8830
GO:0016310	Phosphorylation	Biological_process	2.9272e-05	0.0052519	236	5369	331	8830
GO:0016020	Membrane	Cellular_component	3.7073e-05	0.0063855	1839	5369	2884	8830
GO:0006464	Cellular protein modification process	Biological_process	4.3094e-05	0.0068727	410	5369	600	8830
GO:0036211	Protein modification process	Biological_process	4.3094e-05	0.0068727	410	5369	600	8830
GO:0009966	Regulation of signal transduction	Biological_process	6.1891e-05	0.009518	75	5369	94	8830
GO:0010646	Regulation of cell communication	Biological_process	8.2705e-05	0.01228	81	5369	103	8830
GO:0046914	Transition metal ion binding	Molecular_function	0.00011003	0.01537	537	5369	803	8830
GO:0044425	Membrane part	Cellular_component	0.00011269	0.01537	1220	5369	1892	8830
GO:0016301	Kinase activity	Molecular_function	0.00011422	0.01537	325	5369	472	8830
GO:0023051	Regulation of signaling	Biological_process	0.00015184	0.019813	81	5369	104	8830
GO:0004175	Endopeptidase activity	Molecular_function	0.00016648	0.021084	304	5369	441	8830
GO:0022836	Gated channel activity	Molecular_function	0.00019987	0.02459	104	5369	138	8830
GO:0070011	Peptidase activity, acting on L-amino acid peptides	Molecular_function	0.00024893	0.029775	375	5369	553	8830
GO:0051056	Regulation of small gtpase mediated signal transduction	Biological_process	0.0002953	0.034114	34	5369	39	8830
GO:0004190	Aspartic-type endopeptidase activity	Molecular_function	0.00030897	0.034114	76	5369	98	8830
GO:0070001	Aspartic-type peptidase activity	Molecular_function	0.00030897	0.034114	76	5369	98	8830
GO:0008233	Peptidase activity	Molecular_function	0.00033666	0.036241	408	5369	606	8830
GO:0044763	Single-organism cellular process	Biological_process	0.00042643	0.044786	1798	5369	2839	8830
GO:0006810	Transport	Biological_process	0.00045117	0.045344	1056	5369	1639	8830
GO:0005216	Ion channel activity	Molecular_function	0.00046334	0.045344	172	5369	242	8830
GO:0022838	Substrate-specific channel activity	Molecular_function	0.00046334	0.045344	172	5369	242	8830
GO:0015276	Ligand-gated ion channel activity	Molecular_function	0.00048479	0.045381	72	5369	93	8830
GO:0022834	Ligand-gated channel activity	Molecular_function	0.00048479	0.045381	72	5369	93	8830
