# Supplementary material for: lncRNA profile of Apis mellifera and its possible role in behavioural transition from nurses to foragers
Source: BMC Genomics. 2019 May 21;20:393. doi: 10.1186/s12864-019-5664-7 (PMC6528240; doi:10.1186/s12864-019-5664-7)
Supplement: Supplementary file 8 — The top 20 enriched KEGG pathways in the TC_F vs. TC_N, SCC_YF vs. SCC_YN and SCC_OF vs. SCC_ ON comparisons (trans). (XLS 30 kb) [file 12864_2019_5664_MOESM8_ESM.xls]

## Sheet: TC_F_vs_TC_N
Pathway term	Rich factor	Q value	Gene number
Endocytosis	0.961039	0.94878	74
Ubiquitin mediated proteolysis	0.931818	0.94878	82
Wnt signaling pathway	0.981481	0.94878	53
mRNA surveillance pathway	0.965517	0.94878	56
Spliceosome	0.897959	0.94878	88
FoxO signaling pathway	1	0.94878	45
Phosphatidylinositol signaling system	0.974359	0.94878	38
TGF-beta signaling pathway	1	0.94878	26
Neuroactive ligand-receptor interaction	0.9375	0.94878	30
Notch signaling pathway	1	0.94878	20
mTOR signaling pathway	0.933333	0.94878	28
Inositol phosphate metabolism	0.888889	0.94878	32
Regulation of autophagy	1	0.94878	16
Lysosome	0.842105	0.94878	48
MAPK signaling pathway - fly	1	0.94878	15
Hippo signaling pathway - fly	0.843137	0.94878	43
Basal transcription factors	0.892857	0.94878	25
Phagosome	0.823529	0.94878	42
Glycerophospholipid metabolism	0.82	0.94878	41
Ether lipid metabolism	0.933333	0.94878	14

## Sheet: SCC_OF_vs_SCC_ON
Pathway term	Rich factor	Q value	Gene number
Ubiquitin mediated proteolysis	1	0.827716	88
Spliceosome	0.969388	0.827716	95
Wnt signaling pathway	1	0.827716	54
Endocytosis	0.961039	0.827716	74
Phosphatidylinositol signaling system	1	0.827716	39
Lysosome	0.964912	0.827716	55
Neuroactive ligand-receptor interaction	1	0.827716	32
Basal transcription factors	1	0.827716	28
RNA degradation	0.944444	0.827716	51
Glycerophospholipid metabolism	0.94	0.827716	47
Mismatch repair	1	0.827716	20
Purine metabolism	0.904762	0.827716	95
Nucleotide excision repair	0.947368	0.827716	36
Inositol phosphate metabolism	0.944444	0.827716	34
Lysine degradation	0.962963	0.827716	26
Proteasome	0.942857	0.827716	33
Regulation of autophagy	1	0.827716	16
RNA polymerase	0.958333	0.827716	23
Other glycan degradation	1	0.827716	14
Fanconi anemia pathway	0.933333	0.827716	28

## Sheet: SCC_YF_vs_SCC_YN
Pathway term	Rich factor	Q value	Gene number
FoxO signaling pathway	0.933333	0.936644	42
Phosphatidylinositol signaling system	0.897436	0.936644	35
TGF-beta signaling pathway	0.923077	0.936644	24
Jak-STAT signaling pathway	1	0.936644	17
Ubiquitin mediated proteolysis	0.761364	0.936644	67
Wnt signaling pathway	0.796296	0.936644	43
Arginine and proline metabolism	0.862069	0.936644	25
Inositol phosphate metabolism	0.833333	0.936644	30
Alanine, aspartate and glutamate metabolism	0.904762	0.936644	19
Other glycan degradation	0.928571	0.936644	13
Endocytosis	0.74026	0.936644	57
Phototransduction - fly	0.833333	0.936644	20
Lysine degradation	0.814815	0.936644	22
Notch signaling pathway	0.85	0.936644	17
alpha-Linolenic acid metabolism	1	0.936644	8
Spliceosome	0.714286	0.936644	70
mRNA surveillance pathway	0.741379	0.936644	43
Ether lipid metabolism	0.866667	0.936644	13
SNARE interactions in vesicular transport	0.833333	0.936644	15
Biosynthesis of amino acids	0.744681	0.936644	35
