# Supplementary material for: lncRNA profile of Apis mellifera and its possible role in behavioural transition from nurses to foragers
Source: BMC Genomics. 2019 May 21;20:393. doi: 10.1186/s12864-019-5664-7 (PMC6528240; doi:10.1186/s12864-019-5664-7)
Supplement: Supplementary file 9 — The significantly enriched GO terms (corrected p-value < 0.05) of differentially expressed mRNAs from the three comparison groups. (XLS 74 kb) [file 12864_2019_5664_MOESM9_ESM.xls]

## Sheet: TC_F_vs_TC_N
GO_accession	Description	Term_type	Over_represented_pValue	Corrected_pValue	DEG_item	DEG_list	Bg_item	Bg_list
GO:0005515	Protein binding	Molecular_function	2.6582e-15	7.8675e-12	683	1982	2431	8830
GO:0016020	Membrane	Cellular_component	3.6542e-15	7.8675e-12	790	1982	2884	8830
GO:0016021	Integral component of membrane	Cellular_component	9.9563e-15	1.3644e-11	472	1982	1583	8830
GO:0031224	Intrinsic component of membrane	Cellular_component	1.2675e-14	1.3644e-11	473	1982	1589	8830
GO:0044425	Membrane part	Cellular_component	1.3046e-13	1.1235e-10	543	1982	1892	8830
GO:0015267	Channel activity	Molecular_function	5.1612e-13	3.1749e-10	105	1982	247	8830
GO:0022803	Passive transmembrane transporter activity	Molecular_function	5.1612e-13	3.1749e-10	105	1982	247	8830
GO:0005216	Ion channel activity	Molecular_function	7.833e-13	3.7477e-10	103	1982	242	8830
GO:0022838	Substrate-specific channel activity	Molecular_function	7.833e-13	3.7477e-10	103	1982	242	8830
GO:0003674	Molecular_function	Molecular_function	1.1397e-12	4.9074e-10	1806	1982	7649	8830
GO:0005215	Transporter activity	Molecular_function	1.8571e-12	7.2696e-10	309	1982	986	8830
GO:0005488	Binding	Molecular_function	1.5379e-11	5.5184e-09	1328	1982	5367	8830
GO:0003993	Acid phosphatase activity	Molecular_function	2.4995e-11	8.2791e-09	35	1982	54	8830
GO:0007165	Signal transduction	Biological_process	2.8691e-11	8.8122e-09	264	1982	834	8830
GO:0007154	Cell communication	Biological_process	3.0697e-11	8.8122e-09	272	1982	865	8830
GO:0044700	Single organism signaling	Biological_process	4.671e-11	1.2571e-08	267	1982	849	8830
GO:0022857	Transmembrane transporter activity	Molecular_function	6.2813e-11	1.591e-08	268	1982	855	8830
GO:0023052	Signaling	Biological_process	7.9884e-11	1.911e-08	267	1982	853	8830
GO:0043169	Cation binding	Molecular_function	9.7432e-11	2.2081e-08	399	1982	1373	8830
GO:0046872	Metal ion binding	Molecular_function	1.6501e-10	3.5527e-08	393	1982	1354	8830
GO:0050789	Regulation of biological process	Biological_process	5.9095e-10	1.2117e-07	518	1982	1877	8830
GO:0022891	Substrate-specific transmembrane transporter activity	Molecular_function	7.0331e-10	1.3766e-07	225	1982	709	8830
GO:0050794	Regulation of cellular process	Biological_process	7.7188e-10	1.4451e-07	502	1982	1814	8830
GO:0015075	Ion transmembrane transporter activity	Molecular_function	9.6685e-10	1.7347e-07	217	1982	681	8830
GO:0006810	Transport	Biological_process	1.3027e-09	2.2237e-07	458	1982	1639	8830
GO:0065007	Biological regulation	Biological_process	1.3617e-09	2.2237e-07	539	1982	1974	8830
GO:0051179	Localization	Biological_process	1.3943e-09	2.2237e-07	470	1982	1689	8830
GO:0051234	Establishment of localization	Biological_process	1.5289e-09	2.3512e-07	460	1982	1649	8830
GO:0043167	Ion binding	Molecular_function	2.273e-09	3.3471e-07	651	1982	2451	8830
GO:0022892	Substrate-specific transporter activity	Molecular_function	2.3319e-09	3.3471e-07	236	1982	760	8830
GO:0055085	Transmembrane transport	Biological_process	3.3872e-09	4.705e-07	199	1982	622	8830
GO:0051716	Cellular response to stimulus	Biological_process	9.5815e-09	1.2893e-06	308	1982	1054	8830
GO:0044763	Single-organism cellular process	Biological_process	1.3548e-08	1.7679e-06	736	1982	2839	8830
GO:0050896	Response to stimulus	Biological_process	2.7114e-08	3.4339e-06	368	1982	1306	8830
GO:0022836	Gated channel activity	Molecular_function	6.9363e-08	8.5336e-06	59	1982	138	8830
GO:0006811	Ion transport	Biological_process	7.1417e-08	8.5423e-06	215	1982	707	8830
GO:0005886	Plasma membrane	Cellular_component	8.6095e-08	1.002e-05	98	1982	272	8830
GO:1902578	Single-organism localization	Biological_process	1.1257e-07	1.2756e-05	363	1982	1302	8830
GO:0042578	Phosphoric ester hydrolase activity	Molecular_function	1.3059e-07	1.4418e-05	71	1982	179	8830
GO:0016791	Phosphatase activity	Molecular_function	1.912e-07	2.0582e-05	62	1982	151	8830
GO:0044765	Single-organism transport	Biological_process	3.2392e-07	3.402e-05	354	1982	1278	8830
GO:0004175	Endopeptidase activity	Molecular_function	6.0601e-07	6.2131e-05	141	1982	441	8830
GO:0016831	Carboxy-lyase activity	Molecular_function	1.3482e-06	0.00013501	54	1982	132	8830
GO:0042025	Host cell nucleus	Cellular_component	1.6855e-06	0.00016495	26	1982	48	8830
GO:0005261	Cation channel activity	Molecular_function	2.33e-06	0.00022296	54	1982	134	8830
GO:0071944	Cell periphery	Cellular_component	3.8359e-06	0.00035908	109	1982	330	8830
GO:0004930	G-protein coupled receptor activity	Molecular_function	3.9801e-06	0.00036465	57	1982	146	8830
GO:0098772	Molecular function regulator	Molecular_function	4.5575e-06	0.00040885	85	1982	244	8830
GO:0033647	Host intracellular organelle	Cellular_component	5.077e-06	0.00043724	27	1982	53	8830
GO:0033648	Host intracellular membrane-bounded organelle	Cellular_component	5.077e-06	0.00043724	27	1982	53	8830
GO:0006468	Protein phosphorylation	Biological_process	5.2797e-06	0.00044578	92	1982	270	8830
GO:0044699	Single-organism process	Biological_process	6.6704e-06	0.00055236	957	1982	3885	8830
GO:0070011	Peptidase activity, acting on l-amino acid peptides	Molecular_function	7.0403e-06	0.00055424	167	1982	553	8830
GO:0006464	Cellular protein modification process	Biological_process	7.325e-06	0.00055424	179	1982	600	8830
GO:0036211	Protein modification process	Biological_process	7.325e-06	0.00055424	179	1982	600	8830
GO:0015276	Ligand-gated ion channel activity	Molecular_function	7.3367e-06	0.00055424	40	1982	93	8830
GO:0022834	Ligand-gated channel activity	Molecular_function	7.3367e-06	0.00055424	40	1982	93	8830
GO:0016830	Carbon-carbon lyase activity	Molecular_function	8.3959e-06	0.00062332	57	1982	149	8830
GO:0005231	Excitatory extracellular ligand-gated ion channel activity	Molecular_function	1.434e-05	0.0010465	17	1982	28	8830
GO:0008233	Peptidase activity	Molecular_function	2.2764e-05	0.0016337	178	1982	606	8830
GO:0046873	Metal ion transmembrane transporter activity	Molecular_function	2.443e-05	0.0016855	111	1982	349	8830
GO:0018995	Host	Cellular_component	2.6226e-05	0.0016855	39	1982	94	8830
GO:0033643	Host cell part	Cellular_component	2.6226e-05	0.0016855	39	1982	94	8830
GO:0043657	Host cell	Cellular_component	2.6226e-05	0.0016855	39	1982	94	8830
GO:0044215	Other organism	Cellular_component	2.6226e-05	0.0016855	39	1982	94	8830
GO:0044216	Other organism cell	Cellular_component	2.6226e-05	0.0016855	39	1982	94	8830
GO:0044217	Other organism part	Cellular_component	2.6226e-05	0.0016855	39	1982	94	8830
GO:0005230	Extracellular ligand-gated ion channel activity	Molecular_function	2.8171e-05	0.0017459	28	1982	60	8830
GO:0033646	Host intracellular part	Cellular_component	2.8382e-05	0.0017459	28	1982	60	8830
GO:0043656	Intracellular region of host	Cellular_component	2.8382e-05	0.0017459	28	1982	60	8830
GO:0046486	Glycerolipid metabolic process	Biological_process	3.268e-05	0.001982	35	1982	82	8830
GO:0005096	Gtpase activator activity	Molecular_function	4.6184e-05	0.0027621	20	1982	38	8830
GO:0005575	Cellular_component	Cellular_component	4.9284e-05	0.0029071	1136	1982	4720	8830
GO:0008047	Enzyme activator activity	Molecular_function	5.9781e-05	0.0034534	25	1982	53	8830
GO:0015079	Potassium ion transmembrane transporter activity	Molecular_function	6.015e-05	0.0034534	27	1982	59	8830
GO:0015081	Sodium ion transmembrane transporter activity	Molecular_function	7.4393e-05	0.004215	55	1982	152	8830
GO:0004672	Protein kinase activity	Molecular_function	7.7513e-05	0.0043347	100	1982	316	8830
GO:0016829	Lyase activity	Molecular_function	0.00012189	0.0066493	79	1982	241	8830
GO:0006650	Glycerophospholipid metabolic process	Biological_process	0.00012199	0.0066493	33	1982	80	8830
GO:0030695	Gtpase regulator activity	Molecular_function	0.00012401	0.0066748	21	1982	43	8830
GO:0005267	Potassium channel activity	Molecular_function	0.00012813	0.0068116	25	1982	55	8830
GO:0016787	Hydrolase activity	Molecular_function	0.00014625	0.0076798	473	1982	1845	8830
GO:0015077	Monovalent inorganic cation transmembrane transporter activity	Molecular_function	0.0001526	0.007917	105	1982	340	8830
GO:1902531	Regulation of intracellular signal transduction	Biological_process	0.00017145	0.0087887	27	1982	62	8830
GO:0046488	Phosphatidylinositol metabolic process	Biological_process	0.00018575	0.0094101	31	1982	75	8830
GO:0004252	Serine-type endopeptidase activity	Molecular_function	0.00020646	0.010338	68	1982	204	8830
GO:0006664	Glycolipid metabolic process	Biological_process	0.0002106	0.010424	29	1982	69	8830
GO:0008948	Oxaloacetate decarboxylase activity	Molecular_function	0.00022211	0.010627	36	1982	92	8830
GO:0035725	Sodium ion transmembrane transport	Biological_process	0.00022211	0.010627	36	1982	92	8830
GO:0071436	Sodium ion export	Biological_process	0.00022211	0.010627	36	1982	92	8830
GO:0030234	Enzyme regulator activity	Molecular_function	0.00024117	0.011412	60	1982	176	8830
GO:0016310	Phosphorylation	Biological_process	0.00032871	0.015385	101	1982	331	8830
GO:0006505	Gpi anchor metabolic process	Biological_process	0.00035538	0.016361	25	1982	58	8830
GO:0009987	Cellular process	Biological_process	0.00035716	0.016361	1154	1982	4845	8830
GO:0009966	Regulation of signal transduction	Biological_process	0.00036156	0.016388	36	1982	94	8830
GO:0006814	Sodium ion transport	Biological_process	0.00040681	0.018247	48	1982	136	8830
GO:0008324	Cation transmembrane transporter activity	Molecular_function	0.00043602	0.019203	151	1982	529	8830
GO:0034220	Ion transmembrane transport	Biological_process	0.00043704	0.019203	78	1982	246	8830
GO:0008236	Serine-type peptidase activity	Molecular_function	0.00045175	0.019452	79	1982	250	8830
GO:0017171	Serine hydrolase activity	Molecular_function	0.00045175	0.019452	79	1982	250	8830
GO:1903509	Liposaccharide metabolic process	Biological_process	0.0004617	0.019684	30	1982	75	8830
GO:0015171	Amino acid transmembrane transporter activity	Molecular_function	0.00047458	0.019852	14	1982	26	8830
GO:0006644	Phospholipid metabolic process	Biological_process	0.00047486	0.019852	38	1982	102	8830
GO:0043412	Macromolecule modification	Biological_process	0.00049366	0.02044	193	1982	699	8830
GO:0016705	Oxidoreductase activity, acting on paired donors, with incorporation or reduction of molecular oxygen	Molecular_function	0.00054428	0.02232	43	1982	120	8830
GO:0005085	Guanyl-nucleotide exchange factor activity	Molecular_function	0.0005999	0.02437	20	1982	44	8830
GO:0005747	Mitochondrial respiratory chain complex i	Cellular_component	0.00066387	0.025977	7	1982	9	8830
GO:0030964	Nadh dehydrogenase complex	Cellular_component	0.00066387	0.025977	7	1982	9	8830
GO:0045271	Respiratory chain complex i	Cellular_component	0.00066387	0.025977	7	1982	9	8830
GO:0001071	Nucleic acid binding transcription factor activity	Molecular_function	0.00066963	0.025977	102	1982	341	8830
GO:0003700	Transcription factor activity, sequence-specific dna binding	Molecular_function	0.00066963	0.025977	102	1982	341	8830
GO:0005234	Extracellular-glutamate-gated ion channel activity	Molecular_function	0.00070648	0.027162	13	1982	24	8830
GO:0016788	Hydrolase activity, acting on ester bonds	Molecular_function	0.00077247	0.029436	129	1982	448	8830
GO:0046914	Transition metal ion binding	Molecular_function	0.00079039	0.029855	217	1982	803	8830
GO:0019068	Virion assembly	Biological_process	0.00084561	0.031663	20	1982	45	8830
GO:0008150	Biological_process	Biological_process	0.00087158	0.032354	1505	1982	6462	8830
GO:0051056	Regulation of small gtpase mediated signal transduction	Biological_process	0.00089271	0.032855	18	1982	39	8830
GO:0006355	Regulation of transcription, dna-templated	Biological_process	0.00096986	0.035094	237	1982	888	8830
GO:1903506	Regulation of nucleic acid-templated transcription	Biological_process	0.00096986	0.035094	237	1982	888	8830
GO:0019219	Regulation of nucleobase-containing compound metabolic process	Biological_process	0.0010115	0.036296	240	1982	901	8830
GO:2001141	Regulation of rna biosynthetic process	Biological_process	0.0010286	0.036605	238	1982	893	8830
GO:0006629	Lipid metabolic process	Biological_process	0.0010699	0.037763	105	1982	357	8830
GO:2000112	Regulation of cellular macromolecule biosynthetic process	Biological_process	0.0010806	0.037829	240	1982	902	8830
GO:0051252	Regulation of rna metabolic process	Biological_process	0.0010991	0.03808	238	1982	894	8830
GO:0042175	Nuclear outer membrane-endoplasmic reticulum membrane network	Cellular_component	0.0011054	0.03808	55	1982	167	8830
GO:0010556	Regulation of macromolecule biosynthetic process	Biological_process	0.0011441	0.03879	241	1982	907	8830
GO:0031326	Regulation of cellular biosynthetic process	Biological_process	0.0011441	0.03879	241	1982	907	8830
GO:0009889	Regulation of biosynthetic process	Biological_process	0.0012215	0.040987	241	1982	908	8830
GO:0005789	Endoplasmic reticulum membrane	Cellular_component	0.0012279	0.040987	54	1982	164	8830
GO:0010646	Regulation of cell communication	Biological_process	0.0012386	0.041026	37	1982	103	8830
GO:0044403	Symbiosis, encompassing mutualism through parasitism	Biological_process	0.0012689	0.041387	101	1982	343	8830
GO:0005244	Voltage-gated ion channel activity	Molecular_function	0.0012785	0.041387	18	1982	40	8830
GO:0022832	Voltage-gated channel activity	Molecular_function	0.0012785	0.041387	18	1982	40	8830
GO:0006865	Amino acid transport	Biological_process	0.0012913	0.041387	15	1982	31	8830
GO:0051171	Regulation of nitrogen compound metabolic process	Biological_process	0.0013033	0.041387	241	1982	909	8830
GO:0008092	Cytoskeletal protein binding	Molecular_function	0.0013072	0.041387	66	1982	209	8830
GO:0022804	Active transmembrane transporter activity	Molecular_function	0.0013509	0.04246	50	1982	150	8830
GO:0044419	Interspecies interaction between organisms	Biological_process	0.0014089	0.043963	101	1982	344	8830
GO:0010468	Regulation of gene expression	Biological_process	0.001469	0.045381	242	1982	915	8830
GO:0005506	Iron ion binding	Molecular_function	0.0014755	0.045381	33	1982	90	8830
GO:0006796	Phosphate-containing compound metabolic process	Biological_process	0.0014935	0.045593	171	1982	624	8830
GO:0044432	Endoplasmic reticulum part	Cellular_component	0.0015053	0.045593	55	1982	169	8830
GO:0023051	Regulation of signaling	Biological_process	0.0015141	0.045593	37	1982	104	8830
GO:0007275	Multicellular organismal development	Biological_process	0.0015679	0.046883	47	1982	140	8830
GO:0016773	Phosphotransferase activity, alcohol group as acceptor	Molecular_function	0.0016023	0.047583	122	1982	428	8830
GO:0035556	Intracellular signal transduction	Biological_process	0.0016905	0.049858	98	1982	334	8830

## Sheet: SCC_OF_vs_SCC_ON
GO_accession	Description	Term_type	Over_represented_pValue	Corrected_pValue	DEG_item	DEG_list	Bg_item	Bg_list
GO:0005515	Protein binding	Molecular_function	2.3178e-22	9.9806e-19	1202	3643	2431	8830
GO:0005488	Binding	Molecular_function	9.964e-17	2.1452e-13	2397	3643	5367	8830
GO:0003674	Molecular_function	Molecular_function	1.2022e-14	1.3098e-11	3273	3643	7649	8830
GO:0043167	Ion binding	Molecular_function	1.3517e-14	1.3098e-11	1167	3643	2451	8830
GO:0043169	Cation binding	Molecular_function	1.5209e-14	1.3098e-11	693	3643	1373	8830
GO:0007154	Cell communication	Biological_process	8.2817e-14	5.9435e-11	458	3643	865	8830
GO:0046872	Metal ion binding	Molecular_function	1.0676e-13	6.0576e-11	680	3643	1354	8830
GO:0044700	Single organism signaling	Biological_process	1.1254e-13	6.0576e-11	450	3643	849	8830
GO:0023052	Signaling	Biological_process	1.7586e-13	8.4137e-11	451	3643	853	8830
GO:0007165	Signal transduction	Biological_process	5.5003e-13	2.3684e-10	440	3643	834	8830
GO:0016310	Phosphorylation	Biological_process	4.0166e-12	1.5723e-09	197	3643	331	8830
GO:0016020	Membrane	Cellular_component	5.899e-12	2.0696e-09	1334	3643	2884	8830
GO:0004672	Protein kinase activity	Molecular_function	6.2483e-12	2.0696e-09	189	3643	316	8830
GO:0006468	Protein phosphorylation	Biological_process	1.239e-11	3.8109e-09	165	3643	270	8830
GO:0016773	Phosphotransferase activity, alcohol group as acceptor	Molecular_function	1.6706e-10	4.7958e-08	239	3643	428	8830
GO:0031224	Intrinsic component of membrane	Cellular_component	4.6168e-10	1.2425e-07	762	3643	1589	8830
GO:0016021	Integral component of membrane	Cellular_component	5.2231e-10	1.323e-07	759	3643	1583	8830
GO:0050794	Regulation of cellular process	Biological_process	6.4108e-10	1.5336e-07	859	3643	1814	8830
GO:0065007	Biological regulation	Biological_process	1.3003e-09	2.8306e-07	926	3643	1974	8830
GO:0050789	Regulation of biological process	Biological_process	1.3147e-09	2.8306e-07	884	3643	1877	8830
GO:0044763	Single-organism cellular process	Biological_process	1.5704e-09	3.2201e-07	1295	3643	2839	8830
GO:0044425	Membrane part	Cellular_component	3.7853e-09	7.4089e-07	887	3643	1892	8830
GO:0051716	Cellular response to stimulus	Biological_process	4.7839e-09	8.9563e-07	519	3643	1054	8830
GO:0016301	Kinase activity	Molecular_function	1.3766e-08	2.4699e-06	252	3643	472	8830
GO:0050896	Response to stimulus	Biological_process	1.5604e-08	2.6876e-06	627	3643	1306	8830
GO:0055085	Transmembrane transport	Biological_process	2.6187e-08	4.337e-06	320	3643	622	8830
GO:0005215	Transporter activity	Molecular_function	3.8701e-08	6.1438e-06	483	3643	986	8830
GO:0071944	Cell periphery	Cellular_component	3.995e-08	6.1438e-06	183	3643	330	8830
GO:0035556	Intracellular signal transduction	Biological_process	6.4894e-08	9.6356e-06	184	3643	334	8830
GO:0005886	Plasma membrane	Cellular_component	7.9796e-08	1.1453e-05	154	3643	272	8830
GO:0006796	Phosphate-containing compound metabolic process	Biological_process	8.9176e-08	1.2387e-05	318	3643	624	8830
GO:0006793	Phosphorus metabolic process	Biological_process	1.04e-07	1.3995e-05	319	3643	627	8830
GO:0003993	Acid phosphatase activity	Molecular_function	2.2709e-07	2.9632e-05	41	3643	54	8830
GO:0006810	Transport	Biological_process	2.9138e-07	3.6903e-05	762	3643	1639	8830
GO:0005216	Ion channel activity	Molecular_function	3.8612e-07	4.6184e-05	137	3643	242	8830
GO:0022838	Substrate-specific channel activity	Molecular_function	3.8612e-07	4.6184e-05	137	3643	242	8830
GO:0006464	Cellular protein modification process	Biological_process	4.9911e-07	5.3933e-05	303	3643	600	8830
GO:0036211	Protein modification process	Biological_process	4.9911e-07	5.3933e-05	303	3643	600	8830
GO:0015267	Channel activity	Molecular_function	5.01e-07	5.3933e-05	139	3643	247	8830
GO:0022803	Passive transmembrane transporter activity	Molecular_function	5.01e-07	5.3933e-05	139	3643	247	8830
GO:0044765	Single-organism transport	Biological_process	7.3526e-07	7.722e-05	604	3643	1278	8830
GO:0051234	Establishment of localization	Biological_process	1.9367e-06	0.00019856	763	3643	1649	8830
GO:0022857	Transmembrane transporter activity	Molecular_function	2.4295e-06	0.00024329	415	3643	855	8830
GO:0008270	Zinc ion binding	Molecular_function	3.4885e-06	0.0003414	321	3643	646	8830
GO:0051179	Localization	Biological_process	4.421e-06	0.00042304	778	3643	1689	8830
GO:0051259	Protein oligomerization	Biological_process	6.0685e-06	0.00056806	30	3643	39	8830
GO:1902578	Single-organism localization	Biological_process	6.7124e-06	0.00061497	609	3643	1302	8830
GO:0046914	Transition metal ion binding	Molecular_function	8.5255e-06	0.0007648	389	3643	803	8830
GO:0098772	Molecular function regulator	Molecular_function	1.4461e-05	0.0012708	133	3643	244	8830
GO:0051704	Multi-organism process	Biological_process	1.7864e-05	0.0015384	295	3643	597	8830
GO:0005085	Guanyl-nucleotide exchange factor activity	Molecular_function	2.305e-05	0.0019105	32	3643	44	8830
GO:0031012	Extracellular matrix	Cellular_component	2.3071e-05	0.0019105	43	3643	64	8830
GO:0008233	Peptidase activity	Molecular_function	2.79e-05	0.0022459	298	3643	606	8830
GO:0051056	Regulation of small gtpase mediated signal transduction	Biological_process	2.8165e-05	0.0022459	29	3643	39	8830
GO:0004175	Endopeptidase activity	Molecular_function	3.2351e-05	0.0025328	223	3643	441	8830
GO:0044764	Multi-organism cellular process	Biological_process	4.1276e-05	0.0031738	177	3643	342	8830
GO:0015075	Ion transmembrane transporter activity	Molecular_function	4.6141e-05	0.0033481	330	3643	681	8830
GO:0007265	Ras protein signal transduction	Biological_process	4.6177e-05	0.0033481	24	3643	31	8830
GO:0046578	Regulation of ras protein signal transduction	Biological_process	4.6177e-05	0.0033481	24	3643	31	8830
GO:0004222	Metalloendopeptidase activity	Molecular_function	4.677e-05	0.0033481	57	3643	92	8830
GO:0022892	Substrate-specific transporter activity	Molecular_function	4.743e-05	0.0033481	365	3643	760	8830
GO:0022891	Substrate-specific transmembrane transporter activity	Molecular_function	5.3788e-05	0.0037357	342	3643	709	8830
GO:0008092	Cytoskeletal protein binding	Molecular_function	6.0832e-05	0.0041578	114	3643	209	8830
GO:0016667	Oxidoreductase activity, acting on a sulfur group of donors	Molecular_function	8.4758e-05	0.0057026	47	3643	74	8830
GO:0070011	Peptidase activity, acting on l-amino acid peptides	Molecular_function	8.9242e-05	0.0059119	271	3643	553	8830
GO:0009987	Cellular process	Biological_process	0.00010345	0.0067494	2085	3643	4845	8830
GO:0016831	Carboxy-lyase activity	Molecular_function	0.00010544	0.0067674	76	3643	132	8830
GO:0042025	Host cell nucleus	Cellular_component	0.00010687	0.0067674	33	3643	48	8830
GO:0043412	Macromolecule modification	Biological_process	0.00012453	0.0076648	335	3643	699	8830
GO:0016787	Hydrolase activity	Molecular_function	0.0001246	0.0076648	831	3643	1845	8830
GO:0044419	Interspecies interaction between organisms	Biological_process	0.00015067	0.0091379	175	3643	344	8830
GO:0044699	Single-organism process	Biological_process	0.00016377	0.0097942	1686	3643	3885	8830
GO:1902531	Regulation of intracellular signal transduction	Biological_process	0.00018214	0.010744	40	3643	62	8830
GO:0044403	Symbiosis, encompassing mutualism through parasitism	Biological_process	0.0001905	0.011085	174	3643	343	8830
GO:0016772	Transferase activity, transferring phosphorus-containing groups	Molecular_function	0.00019387	0.011131	367	3643	775	8830
GO:0008237	Metallopeptidase activity	Molecular_function	0.00022893	0.012902	68	3643	118	8830
GO:0005088	Ras guanyl-nucleotide exchange factor activity	Molecular_function	0.0002397	0.012902	20	3643	26	8830
GO:0005089	Rho guanyl-nucleotide exchange factor activity	Molecular_function	0.0002397	0.012902	20	3643	26	8830
GO:0007266	Rho protein signal transduction	Biological_process	0.0002397	0.012902	20	3643	26	8830
GO:0035023	Regulation of rho protein signal transduction	Biological_process	0.0002397	0.012902	20	3643	26	8830
GO:0005509	Calcium ion binding	Molecular_function	0.00026567	0.014123	99	3643	183	8830
GO:0042578	Phosphoric ester hydrolase activity	Molecular_function	0.0002938	0.015428	97	3643	179	8830
GO:0004930	G-protein coupled receptor activity	Molecular_function	0.00033649	0.017457	81	3643	146	8830
GO:0010646	Regulation of cell communication	Biological_process	0.0003534	0.018116	60	3643	103	8830
GO:0022836	Gated channel activity	Molecular_function	0.00037243	0.018867	77	3643	138	8830
GO:0016830	Carbon-carbon lyase activity	Molecular_function	0.00044191	0.022126	82	3643	149	8830
GO:0006811	Ion transport	Biological_process	0.00046656	0.023092	334	3643	707	8830
GO:0023051	Regulation of signaling	Biological_process	0.00050243	0.024585	60	3643	104	8830
GO:0004674	Protein serine/threonine kinase activity	Molecular_function	0.00053706	0.025984	49	3643	82	8830
GO:0033647	Host intracellular organelle	Cellular_component	0.00063507	0.030051	34	3643	53	8830
GO:0033648	Host intracellular membrane-bounded organelle	Cellular_component	0.00063507	0.030051	34	3643	53	8830
GO:0097159	Organic cyclic compound binding	Molecular_function	0.00064918	0.030058	1164	3643	2654	8830
GO:1901363	Heterocyclic compound binding	Molecular_function	0.00064918	0.030058	1164	3643	2654	8830
GO:0016032	Viral process	Biological_process	0.00072165	0.033058	148	3643	293	8830
GO:0015081	Sodium ion transmembrane transporter activity	Molecular_function	0.0010072	0.045562	82	3643	152	8830
GO:0044459	Plasma membrane part	Cellular_component	0.0010158	0.045562	58	3643	102	8830
GO:0009966	Regulation of signal transduction	Biological_process	0.0010855	0.047644	54	3643	94	8830
GO:0008948	Oxaloacetate decarboxylase activity	Molecular_function	0.0011065	0.047644	53	3643	92	8830
GO:0035725	Sodium ion transmembrane transport	Biological_process	0.0011065	0.047644	53	3643	92	8830
GO:0071436	Sodium ion export	Biological_process	0.0011065	0.047644	53	3643	92	8830

## Sheet: SCC_YF_vs_SCC_YN
GO_accession	Description	Term_type	Over_represented_pValue	Corrected_pValue	DEG_item	DEG_list	Bg_item	Bg_list
GO:0003674	Molecular_function	Molecular_function	8.3171e-10	2.2809e-06	1465	1610	7649	8830
GO:0016020	Membrane	Cellular_component	1.0594e-09	2.2809e-06	626	1610	2884	8830
GO:0044425	Membrane part	Cellular_component	5.9883e-09	7.1321e-06	429	1610	1892	8830
GO:0016021	Integral component of membrane	Cellular_component	7.7769e-09	7.1321e-06	367	1610	1583	8830
GO:0031224	Intrinsic component of membrane	Cellular_component	8.3875e-09	7.1321e-06	368	1610	1589	8830
GO:0043169	Cation binding	Molecular_function	1.042e-08	7.1321e-06	324	1610	1373	8830
GO:0005886	Plasma membrane	Cellular_component	1.1594e-08	7.1321e-06	87	1610	272	8830
GO:0046872	Metal ion binding	Molecular_function	1.638e-08	8.8167e-06	319	1610	1354	8830
GO:0004175	Endopeptidase activity	Molecular_function	5.5154e-08	2.6388e-05	124	1610	441	8830
GO:0071944	Cell periphery	Cellular_component	8.3652e-08	3.3931e-05	98	1610	330	8830
GO:0007165	Signal transduction	Biological_process	8.6678e-08	3.3931e-05	208	1610	834	8830
GO:0007154	Cell communication	Biological_process	1.0784e-07	3.5906e-05	214	1610	865	8830
GO:0003993	Acid phosphatase activity	Molecular_function	1.084e-07	3.5906e-05	27	1610	54	8830
GO:0070011	Peptidase activity, acting on l-amino acid peptides	Molecular_function	1.4723e-07	4.5284e-05	147	1610	553	8830
GO:0023052	Signaling	Biological_process	2.0602e-07	5.9141e-05	210	1610	853	8830
GO:0044700	Single organism signaling	Biological_process	2.212e-07	5.9531e-05	209	1610	849	8830
GO:0005515	Protein binding	Molecular_function	7.9694e-07	0.00020186	520	1610	2431	8830
GO:0008233	Peptidase activity	Molecular_function	1.3027e-06	0.00031164	155	1610	606	8830
GO:0050794	Regulation of cellular process	Biological_process	1.7596e-06	0.00039879	399	1610	1814	8830
GO:0008237	Metallopeptidase activity	Molecular_function	1.9567e-06	0.00042127	43	1610	118	8830
GO:0043167	Ion binding	Molecular_function	2.0642e-06	0.00042325	522	1610	2451	8830
GO:0005488	Binding	Molecular_function	4.1405e-06	0.00081042	1057	1610	5367	8830
GO:0050789	Regulation of biological process	Biological_process	9.5574e-06	0.0017893	407	1610	1877	8830
GO:0015075	Ion transmembrane transporter activity	Molecular_function	1.0747e-05	0.0019282	167	1610	681	8830
GO:0015276	Ligand-gated ion channel activity	Molecular_function	2.1004e-05	0.0034786	34	1610	93	8830
GO:0022834	Ligand-gated channel activity	Molecular_function	2.1004e-05	0.0034786	34	1610	93	8830
GO:0016787	Hydrolase activity	Molecular_function	2.1972e-05	0.0035041	398	1610	1845	8830
GO:0022891	Substrate-specific transmembrane transporter activity	Molecular_function	2.4702e-05	0.0037988	171	1610	709	8830
GO:0051716	Cellular response to stimulus	Biological_process	2.9966e-05	0.0044494	241	1610	1054	8830
GO:0005215	Transporter activity	Molecular_function	3.3365e-05	0.004789	227	1610	986	8830
GO:0065007	Biological regulation	Biological_process	3.8797e-05	0.0051455	421	1610	1974	8830
GO:0005791	Rough endoplasmic reticulum	Cellular_component	4.071e-05	0.0051455	13	1610	23	8830
GO:0030867	Rough endoplasmic reticulum membrane	Cellular_component	4.071e-05	0.0051455	13	1610	23	8830
GO:0006464	Cellular protein modification process	Biological_process	4.2707e-05	0.0051455	147	1610	600	8830
GO:0036211	Protein modification process	Biological_process	4.2707e-05	0.0051455	147	1610	600	8830
GO:0004222	Metalloendopeptidase activity	Molecular_function	4.3018e-05	0.0051455	33	1610	92	8830
GO:0016831	Carboxy-lyase activity	Molecular_function	4.9119e-05	0.0057164	43	1610	132	8830
GO:0044459	Plasma membrane part	Cellular_component	7.2653e-05	0.0082328	35	1610	102	8830
GO:0022857	Transmembrane transporter activity	Molecular_function	7.9749e-05	0.0088051	198	1610	855	8830
GO:0005789	Endoplasmic reticulum membrane	Cellular_component	8.4834e-05	0.0089983	50	1610	164	8830
GO:0050896	Response to stimulus	Biological_process	8.5678e-05	0.0089983	288	1610	1306	8830
GO:0015081	Sodium ion transmembrane transporter activity	Molecular_function	9.5581e-05	0.0097055	47	1610	152	8830
GO:0044432	Endoplasmic reticulum part	Cellular_component	9.692e-05	0.0097055	51	1610	169	8830
GO:0022892	Substrate-specific transporter activity	Molecular_function	0.0001007	0.0098546	178	1610	760	8830
GO:0042578	Phosphoric ester hydrolase activity	Molecular_function	0.00012391	0.011666	53	1610	179	8830
GO:0003824	Catalytic activity	Molecular_function	0.00012463	0.011666	775	1610	3885	8830
GO:0046914	Transition metal ion binding	Molecular_function	0.0001306	0.011965	186	1610	803	8830
GO:0042175	Nuclear outer membrane-endoplasmic reticulum membrane network	Cellular_component	0.00014043	0.012598	50	1610	167	8830
GO:0022836	Gated channel activity	Molecular_function	0.00015467	0.013592	43	1610	138	8830
GO:0005216	Ion channel activity	Molecular_function	0.00016543	0.013968	67	1610	242	8830
GO:0022838	Substrate-specific channel activity	Molecular_function	0.00016543	0.013968	67	1610	242	8830
GO:0005783	Endoplasmic reticulum	Cellular_component	0.00017316	0.014339	61	1610	216	8830
GO:0008270	Zinc ion binding	Molecular_function	0.0001796	0.014592	153	1610	646	8830
GO:0005230	Extracellular ligand-gated ion channel activity	Molecular_function	0.00019525	0.015569	23	1610	60	8830
GO:0046873	Metal ion transmembrane transporter activity	Molecular_function	0.00022455	0.01758	90	1610	349	8830
GO:0016830	Carbon-carbon lyase activity	Molecular_function	0.00024472	0.018817	45	1610	149	8830
GO:0015267	Channel activity	Molecular_function	0.00031277	0.023221	67	1610	247	8830
GO:0022803	Passive transmembrane transporter activity	Molecular_function	0.00031277	0.023221	67	1610	247	8830
GO:0016791	Phosphatase activity	Molecular_function	0.00033257	0.024272	45	1610	151	8830
GO:0043412	Macromolecule modification	Biological_process	0.00035953	0.025802	162	1610	699	8830
GO:0005575	Cellular_component	Cellular_component	0.00038374	0.027088	922	1610	4720	8830
GO:0044763	Single-organism cellular process	Biological_process	0.00043905	0.030493	575	1610	2839	8830
GO:0051234	Establishment of localization	Biological_process	0.00054693	0.037139	348	1610	1649	8830
GO:0004672	Protein kinase activity	Molecular_function	0.00055859	0.037139	81	1610	316	8830
GO:0006468	Protein phosphorylation	Biological_process	0.00056063	0.037139	71	1610	270	8830
GO:0051179	Localization	Biological_process	0.00064838	0.041713	355	1610	1689	8830
GO:0008150	Biological_process	Biological_process	0.00064904	0.041713	1230	1610	6462	8830
GO:0004252	Serine-type endopeptidase activity	Molecular_function	0.0006932	0.043896	56	1610	204	8830
