# Supplementary material for: lncRNA profile of Apis mellifera and its possible role in behavioural transition from nurses to foragers
Source: BMC Genomics. 2019 May 21;20:393. doi: 10.1186/s12864-019-5664-7 (PMC6528240; doi:10.1186/s12864-019-5664-7)
Supplement: Supplementary file 10 — The top 20 enriched KEGG pathways of differentially expressed mRNAs from the three comparison groups. (XLS 31 kb) [file 12864_2019_5664_MOESM10_ESM.xls]

## Sheet: TC_F_vs_TC_N
Pathway term	Rich factor	Q value	Gene number
Wnt signaling pathway	0.425926	0.208848	23
Phototransduction - fly	0.541667	0.211835	13
Phosphatidylinositol signaling system	0.435897	0.215025	17
Neuroactive ligand-receptor interaction	0.40625	0.481744	13
Inositol phosphate metabolism	0.388889	0.481744	14
FoxO signaling pathway	0.355556	0.481744	16
Circadian rhythm - fly	0.714286	0.481744	5
Glycerophospholipid metabolism	0.34	0.481744	17
Regulation of autophagy	0.4375	0.63814	7
Amino sugar and nucleotide sugar metabolism	0.342857	0.63814	12
Notch signaling pathway	0.4	0.63814	8
Endocytosis	0.285714	0.63814	22
Glycine, serine and threonine metabolism	0.36	0.63814	9
Hippo signaling pathway - fly	0.294118	0.63814	15
Ether lipid metabolism	0.4	0.63814	6
Insect hormone biosynthesis	0.5	0.63814	4
Mucin type O-Glycan biosynthesis	0.5	0.63814	4
Fatty acid biosynthesis	0.5	0.63814	4
Starch and sucrose metabolism	0.368421	0.63814	7
One carbon pool by folate	0.416667	0.667749	5

## Sheet: SCC_OF_vs_SCC_ON
Pathway term	Rich factor	Q value	Gene number
Wnt signaling pathway	0.777778	0.082694	42
FoxO signaling pathway	0.666667	0.555397	30
Jak-STAT signaling pathway	0.882353	0.555397	15
Endocytosis	0.584416	0.555397	45
Phototransduction - fly	0.75	0.555397	18
TGF-beta signaling pathway	0.730769	0.555397	19
Hippo signaling pathway - fly	0.588235	0.631291	30
Nitrogen metabolism	1	0.631291	8
Phosphatidylinositol signaling system	0.615385	0.631291	24
Dorso-ventral axis formation	0.714286	0.631291	15
Neuroactive ligand-receptor interaction	0.625	0.656376	20
Notch signaling pathway	0.7	0.656376	14
Glycerophospholipid metabolism	0.54	0.960241	27
Inositol phosphate metabolism	0.555556	0.960241	20
MAPK signaling pathway - fly	0.666667	0.960241	10
Glycosaminoglycan degradation	0.692308	0.960241	9
Hedgehog signaling pathway	0.590909	0.966723	13
ECM-receptor interaction	0.625	0.966723	10
Glycosphingolipid biosynthesis - globo series	0.833333	0.966723	5
Glycolysis / Gluconeogenesis	0.551724	0.966723	16

## Sheet: SCC_YF_vs_SCC_YN
Pathway term	Rich factor	Q value	Gene number
Wnt signaling pathway	0.296296	0.803834	16
Neuroactive ligand-receptor interaction	0.34375	0.803834	11
Notch signaling pathway	0.4	0.803834	8
Sphingolipid metabolism	0.4	0.803834	8
Histidine metabolism	0.555556	0.803834	5
Circadian rhythm - fly	0.571429	0.919724	4
FoxO signaling pathway	0.288889	0.919724	13
Peroxisome	0.272727	0.934974	12
Tyrosine metabolism	0.384615	0.934974	5
Glycosaminoglycan degradation	0.384615	0.934974	5
Inositol phosphate metabolism	0.277778	0.934974	10
Hippo signaling pathway - fly	0.254902	0.934974	13
Fatty acid degradation	0.304348	0.934974	7
Glycosphingolipid biosynthesis - globo series	0.5	0.934974	3
Ether lipid metabolism	0.333333	0.958035	5
Fatty acid metabolism	0.266667	0.958035	8
Amino sugar and nucleotide sugar metabolism	0.257143	0.958035	9
One carbon pool by folate	0.333333	0.958035	4
Fatty acid biosynthesis	0.375	0.958035	3
Valine, leucine and isoleucine degradation	0.25	0.958035	7
